# Supplementary material for: Proteomic analysis of zebrafish (Danio rerio) embryos exposed to benzyl benzoate
Source: Environ Sci Pollut Res Int. 2022 Nov 11;30(10):26375–86. doi: 10.1007/s11356-022-24081-7 (PMC9995408; doi:10.1007/s11356-022-24081-7)
Supplement: Supplementary file 2 — Supplementary file2 (XLSX 342 KB) [file 11356_2022_24081_MOESM2_ESM.xlsx]

## Sheet: Proteins
Supplementary Table 2: all proteins identified in the proteom of analyzed Danio rerio samples
Checked	Protein FDR Confidence: Combined	Master	Accession	Description	Exp. q-value: Combined	Sum PEP Score	Coverage [%]	# Peptides	# PSMs	# Unique Peptides	# AAs	MW [kDa]	calc. pI	Score Sequest HT: Sequest HT	# Peptides (by Search Engine): Sequest HT	# Razor Peptides	Abundance Ratio: (B) / (ck)	Abundance Ratio Adj. P-Value: (B) / (ck)	Abundance Ratio Variability [%]: (B) / (ck)	Abundances (Grouped): ck	Abundances (Grouped): B	Abundances (Grouped) CV [%]: ck	Abundances (Grouped) CV [%]: B	Found in Sample: [S4] F4: Sample, ck, rep-1	Found in Sample: [S5] F5: Sample, ck, rep-2	Found in Sample: [S6] F6: Sample, ck, rep-3	Found in Sample: [S1] F1: Sample, B, rep-1	Found in Sample: [S2] F2: Sample, B, rep-2	Found in Sample: [S3] F3: Sample, B, rep-3	# Protein Groups	Modifications
FALSE	High	Master Protein	G1K2X0	titin, tandem duplicate 1 [OS=Danio rerio]	0	2455.33	24	485	2267	9	29152	3234.3	6.25	3663.94	485	475	0.945	0.995255	0.67	102.3	97.7	1.12	0.59	High	High	High	High	High	High	1
FALSE	High	Master Protein	A5X6X6	titin b [OS=Danio rerio]	0	2426.4	24	478	2239	3	28835	3198.2	6.33	3610.74	478	0	0.757	0.448345	1.74	113.6	86.4	7.2	3.75	High	High	High	High	High	High	1
FALSE	High	Master Protein	B3DJM6	Myosin, heavy polypeptide 1, skeletal muscle [OS=Danio rerio]	0	2206.39	64	161	4846	8	1937	222	5.67	10798.8	161	209	0.921	0.995255	0.55	104.3	95.7	0.99	0.78	High	High	High	High	High	High	1
FALSE	High	Master Protein	B8A569	Myosin, heavy polypeptide 1.3, skeletal muscle [OS=Danio rerio]	0	2136.21	63	158	4604	5	1937	222.1	5.69	10261.9	158	13	0.991	0.999746	0.89	100.7	99.3	2.17	1.13	High	High	High	High	High	High	1
FALSE	High	Master Protein	Q6IQX1	Myosin, heavy polypeptide 2, fast muscle-specific [OS=Danio rerio]	0	2045.04	63	154	4295	5	1935	221.7	5.69	9304.62	154	12	0.965	0.995255	3.38	100.5	99.5	3.96	1.96	High	High	High	High	High	High	1
FALSE	High	Master Protein	A5X6X5	titin a [OS=Danio rerio]	0	1865.97	16	378	1665	12	32757	3646.1	6.55	2784.1	378	322	0.966	0.995255	1.02	101.7	98.3	0.34	0.63	High	High	High	High	High	High	1
FALSE	High	Master Protein	Q508P7	Fast myosin heavy chain 4 [OS=Danio rerio]	0	1859.54	57	142	3865	1	1935	222.1	5.67	8517.71	142	0	1.053	0.995255	5.06	96.4	103.6	5	1.31	Peak Found	Peak Found	Peak Found	High	High	High	1
FALSE	High	Master Protein	F1QZQ0	titin, tandem duplicate 2 [OS=Danio rerio]	0	1764.02	23	356	1580	3	22089	2452	6.62	2632.86	356	0	0.827	0.884676	1.68	110.3	89.7	5.14	1.94	High	High	High	Peak Found	High	High	1
FALSE	High	Master Protein	F1R6C7	myosin, heavy chain a [OS=Danio rerio]	0	1740.2	54	129	3609	1	1933	222.1	5.67	8019.13	129	0								Peak Found	Peak Found	Peak Found	High	Peak Found	Peak Found	1
FALSE	High	Master Protein	E7FAD0	myosin, heavy polypeptide 1.1, skeletal muscle [OS=Danio rerio]	0	1235.48	43	101	2674	4	1936	221.6	5.78	5648.67	101	7	1.003	0.995255	2.41	100.4	99.6	1.41	2.82	High	High	High	High	High	High	1
FALSE	High	Master Protein	X1WF87	myosin, heavy chain b [OS=Danio rerio]	0	963.748	37	85	2150	7	1937	222.5	5.9	4567.65	85	3	1.05	0.995255	4.83	96.8	103.2	11.61	2.38	High	High	High	High	High	High	1
FALSE	High	Master Protein	Q508P8	Slow myosin heavy chain 1 [OS=Danio rerio]	0	862.236	51	104	1452	29	1938	222.7	5.67	2755.93	104	45	0.912	0.995255	0.42	104.7	95.3	0.48	0.71	High	High	High	High	High	High	1
FALSE	High	Master Protein	Q802Z4	Zgc:66156 protein [OS=Danio rerio]	0	833.736	40	73	1874	3	1622	185.2	5.81	3890.8	73	0	1.082	0.995255	0.86	95.3	104.7	4.12	3.83	High	High	High	High	High	High	1
FALSE	High	Master Protein	A0JMC2	Myhz2 protein [OS=Danio rerio]	0	745.888	52	58	1775	1	973	110.9	7.49	3530.6	58	0	0.984	0.996856	3.38	98.6	101.4	6.86	7.02	High	Peak Found	Peak Found	High	High	High	1
FALSE	High	Master Protein	A8WBZ8	Slow myosin heavy chain 3 [OS=Danio rerio]	0	621.182	32	72	1127	1	1917	220.9	5.71	2156.45	72	1	1.029	0.995255	19.41	98.6	101.4	22.05	4.83	High	High	High	Peak Found	High	Peak Found	1
FALSE	High	Master Protein	Q1MSY0	novel protein similar to vertebrate nebulin (NEB) [OS=Danio rerio]	0	590.03	30	117	593	2	6236	717.1	9.36	906.24	117	126	1.206	0.825072	2.38	91.5	108.5	13.44	11.61	Peak Found	High	High	Peak Found	High	Peak Found	1
FALSE	High	Master Protein	B0UY61	Nebulin [OS=Danio rerio]	0	589.624	30	117	594	2	6177	709.7	9.35	902.67	117	0	1.398	0.16639	43.56	86.8	113.2	24.91	18.95	High	Peak Found	Peak Found	High	High	High	1
FALSE	High	Master Protein	F1QSE1	ventricular myosin heavy chain-like [OS=Danio rerio]	0	512.681	23	53	1034	2	1936	223.2	5.67	1954.27	53	0	0.904	0.995255	1.21	100.9	99.1	10.71	9.23	Peak Found	Peak Found	Peak Found	Peak Found	Peak Found	High	1
FALSE	High	Master Protein	Q8AX99	Actinin alpha 3b [OS=Danio rerio]	0	443.23	67	52	628	19	898	103.8	5.3	1257.51	52	40	0.886	0.992358	0.35	106.5	93.5	1.59	0.89	High	High	High	High	High	High	1
FALSE	High	Master Protein	A0A0G2L354	myosin heavy chain 7 [OS=Danio rerio]	0	421.401	30	50	808	0	1390	159.6	5.91	1522.54	50	0								Not Found	Not Found	Not Found	Not Found	Not Found	Not Found	1
FALSE	High	Master Protein	D1GJ56	actinin alpha 3a [OS=Danio rerio]	0	410.651	62	49	623	17	896	103.5	5.21	1214.16	49	0	0.893	0.992358	2.27	105.7	94.3	3.77	1.65	High	High	High	High	High	High	1
FALSE	High	Master Protein	A8WGC6	ATP synthase subunit beta [OS=Danio rerio]	0	377.628	72	24	581	24	517	55.1	5.27	1267.7	24	0	0.896	0.992358	2.28	105.5	94.5	1.22	1.49	High	High	High	High	High	High	1
FALSE	High	Master Protein	A0A0R4IJ08	spectrin alpha 2 [OS=Danio rerio]	0	370.354	37	69	337	1	2515	289.1	5.3	533.68	69	68	0.993	0.999071	3.49	100.1	99.9	0.33	4.53	High	Peak Found	Peak Found	High	High	High	1
FALSE	High	Master Protein	F1R446	spectrin alpha 2 [OS=Danio rerio]	0	368.903	38	69	338	1	2480	284.8	5.22	530.04	69	0	0.905	0.995255	17.2	105	95	2.83	17.41	Peak Found	High	High	High	High	High	1
FALSE	High	Master Protein	Q1LWN2	vitellogenin 1 [OS=Danio rerio]	0	353.201	44	46	452	11	1362	149.1	8.59	793.2	46	40	3.039	8.83487e-15	4.47	49.9	150.1	4.94	2.03	High	High	High	High	High	High	1
FALSE	High	Master Protein	A9JRS6	KRT4 protein [OS=Danio rerio]	0	341.248	60	40	893	1	497	54	5.39	2012.79	40	47	0.961	0.995255	1.62	102.4	97.6	2.75	2.67	High	High	High	High	High	High	1
FALSE	High	Master Protein	F1QK60	keratin 4 [OS=Danio rerio]	0	340.622	60	40	886	1	497	54	5.39	1998.42	40	0	0.551	0.000454367	5.76	130.3	69.7	15.43	2.64	High	High	High	High	High	High	1
FALSE	High	Master Protein	Q6XNL8	Actin [OS=Danio rerio]	0	338.168	69	21	1767	3	377	41.9	5.39	2695.53	21	26	1.166	0.951924	0.35	92.2	107.8	0.45	0.44	High	High	High	High	High	High	1
FALSE	High	Master Protein	B8JLS3	myosin, heavy chain 6, cardiac muscle, alpha [OS=Danio rerio]	0	337.921	17	39	703	2	1936	222.7	5.68	1335	39	0								Peak Found	Peak Found	High	Peak Found	High	High	1
FALSE	High	Master Protein	Q5U3A4	Calcium-transporting ATPase [OS=Danio rerio]	0	322.729	46	42	494	21	1005	110.1	5.2	913.19	42	27	1.062	0.995255	0.59	97.1	102.9	0.93	0.6	High	High	High	High	High	High	1
FALSE	High	Master Protein	A0A0R4IPH2	tubulin beta chain [OS=Danio rerio]	0	317.098	73	26	655	3	445	49.8	4.89	1378.87	26	34	0.888	0.992358	0.43	105.8	94.2	1.4	1.36	High	High	High	High	High	High	1
FALSE	High	Master Protein	Q6IQJ2	tubulin beta chain [OS=Danio rerio]	0	316.155	73	26	649	3	445	49.8	4.89	1316.53	26	3	0.875	0.992358	1.39	106.8	93.2	1.63	2.03	High	High	High	High	High	High	1
FALSE	High	Master Protein	Q5TZ29	apolipoprotein Bb, tandem duplicate 1 [OS=Danio rerio]	0	310.104	21	62	273	62	3730	412.3	5.24	356.63	62	0	1.352	0.277606	1.36	84.8	115.2	0.78	2.25	High	High	High	High	High	High	1
FALSE	High	Master Protein	F1R4K1	tubulin beta chain [OS=Danio rerio]	0	308.686	74	26	657	1	444	49.6	4.92	1373.84	26	4	0.903	0.995255	1.03	105.3	94.7	0.77	2.61	High	High	High	High	High	High	1
FALSE	High	Master Protein	Q6IQL9	Novel actin protein [OS=Danio rerio]	0	297.861	68	20	1672	2	377	42	5.39	2553.59	20	0	1.285	0.501116	9.72	87.1	112.9	8.4	0.73	High	High	High	High	High	High	1
FALSE	High	Master Protein	Q6P3J5	Eukaryotic translation elongation factor 2 [OS=Danio rerio]	0	289.168	51	35	395	19	858	95.4	6.7	670.45	35	21	0.961	0.995255	1.23	102	98	2.13	0.55	High	High	High	High	High	High	1
FALSE	High	Master Protein	F1QV31	Keratin 5 [OS=Danio rerio]	0	280.958	51	37	728	1	566	59.1	5.41	1418.86	37	20	0.956	0.995255	0.19	103.1	96.9	1.07	1.82	High	High	High	High	High	High	1
FALSE	High	Master Protein	Q7ZVF9	Actin, cytoplasmic 2 [OS=Danio rerio]	0	279.279	64	18	1324	4	375	41.7	5.48	1914.92	18	7	1.129	0.987473	0.31	93.9	106.1	4.7	7.86	High	High	High	High	High	High	1
FALSE	High	Master Protein	Q6NW90	tubulin beta chain [OS=Danio rerio]	0	279.003	67	25	619	2	444	49.6	4.89	1305.42	25	1	0.955	0.995255	0.37	106.3	93.7	7.49	5.81	High	High	High	High	High	High	1
FALSE	High	Master Protein	Q9PUB5	Type II cytokeratin [OS=Danio rerio]	0	274.144	48	36	717	1	558	58.6	5.41	1447.69	36	0	0.967	0.995255	3.63	101.9	98.1	5.35	1.59	High	High	High	High	High	High	1
FALSE	High	Master Protein	Q6P0E4	Type I cytokeratin, enveloping layer [OS=Danio rerio]	0	269.711	64	32	581	3	428	46.5	5.21	1201.61	32	13	1.075	0.995255	1.26	96.4	103.6	1.33	0.25	High	High	High	High	High	High	1
FALSE	High	Master Protein	Q6DHB6	keratin 91 [OS=Danio rerio]	0	256.118	59	32	473	11	466	50	5.43	953	32	31	1.033	0.995255	0.42	98.2	101.8	0.75	2.22	High	High	High	High	High	High	1
FALSE	High	Master Protein	Q6PE34	tubulin beta chain [OS=Danio rerio]	0	250.594	69	23	560	4	444	49.6	4.92	1118.14	23	1	0.927	0.995255	0.88	102.3	97.7	7.07	3.45	High	High	High	High	High	High	1
FALSE	High	Master Protein	F1R2S5	Vitellogenin 5 [OS=Danio rerio]	0	248.846	35	38	312	4	1363	149.3	8.7	561.13	38	3	4.221	4.12409e-16	8.18	37.5	162.5	10.3	2.68	Peak Found	Peak Found	Peak Found	High	High	High	1
FALSE	High	Master Protein	Q7SYE2	Actinin, alpha 4 [OS=Danio rerio]	0	248.702	50	40	318	22	901	103.7	5.16	659.93	40	4	0.867	0.986291	0.43	105.1	94.9	4.07	3.18	High	High	High	High	High	High	1
FALSE	High	Master Protein	F1RBA0	Vitellogenin 4 [OS=Danio rerio]	0	248.648	35	39	326	5	1358	148.7	8.75	554.05	39	8	5.581	4.12409e-16	1.8	29.7	170.3	7.18	2.34	Peak Found	Peak Found	Peak Found	High	High	High	1
FALSE	High	Master Protein	Q1MTC4	vitellogenin 2 [OS=Danio rerio]	0	248.186	32	42	262	35	1631	179.8	8.46	460.51	42	0	2.079	1.85369e-06	3.58	65	135	3.2	0.57	High	High	High	High	High	High	1
FALSE	High	Master Protein	F1QV15	vitellogenin 6 [OS=Danio rerio]	0	247.34	32	37	319	3	1368	149.9	8.69	584.71	37	0	4.749	4.12409e-16	25.41	36.7	163.3	64.96	6.32	Peak Found	Peak Found	Peak Found	High	High	Peak Found	1
FALSE	High	Master Protein	F1RCB6	Zgc:86725 [OS=Danio rerio]	0	245.293	59	17	1604	1	377	41.9	5.31	2286.94	17	2	1.207	0.819452	2.11	90.1	109.9	2.59	1.62	High	High	High	High	High	High	1
FALSE	High	Master Protein	A0JMP4	Calcium-transporting ATPase [OS=Danio rerio]	0	239.341	38	32	319	11	991	108.9	5.15	563.16	32	0	1.108	0.992358	4.08	95.3	104.7	2.08	18.01	High	High	High	High	High	High	1
FALSE	High	Master Protein	A8KB60	tubulin alpha chain [OS=Danio rerio]	0	237.988	59	21	634	1	453	50.5	6.6	1312.06	21	24	0.896	0.992358	1.16	104.6	95.4	1.61	2.65	High	High	High	High	High	High	1
FALSE	High	Master Protein	A2BG19	novel protein similar to vertebrate skeletal alpha-actin 1 (ACTA1, zgc:86725) [OS=Danio rerio]	0	237.499	59	17	1643	1	378	42	5.31	2359.53	17	0	1.566	0.0167691	3.59	77.9	122.1	6.09	1.62	High	High	High	High	High	High	1
FALSE	High	Master Protein	Q6NWJ5	tubulin alpha chain [OS=Danio rerio]	0	234.804	60	21	619	1	450	50	5.06	1295.79	21	1	0.947	0.995255	10.03	101.4	98.6	9.96	2.8	High	High	High	High	High	High	1
FALSE	High	Master Protein	Q6NYR4	Heat shock cognate 71 kDa protein [OS=Danio rerio]	0	232.367	46	25	324	11	649	71.1	5.47	703.43	25	14	1.052	0.995255	2.37	97.4	102.6	2.11	0.83	High	High	High	High	High	High	1
FALSE	High	Master Protein	Q1LXJ7	Type I cytokeratin, enveloping layer,-like [OS=Danio rerio]	0	227.743	63	28	495	1	429	46.6	5.21	1077.4	28	0	10.737	4.12409e-16	682.46	93.1	106.9		0.52	Not Found	Peak Found	Not Found	Peak Found	High	Not Found	1
FALSE	High	Master Protein	A0A0R4IY49	vitellogenin 7 [OS=Danio rerio]	0	225.013	31	33	291	5	1358	148.9	8.69	486.15	33	0	2.542	1.71857e-10	9.44	57.5	142.5	6.99	3.12	Peak Found	High	Peak Found	High	High	High	1
FALSE	High	Master Protein	Q567X5	Si:dkeyp-113d7.4 protein [OS=Danio rerio]	0	224.029	55	24	405	5	488	51.7	5.12	796.11	24	17	1.084	0.995255	2.81	96	104	2.41	0.37	High	High	High	High	High	High	1
FALSE	High	Master Protein	Q7T306	Ckmb protein [OS=Danio rerio]	0	218.552	54	18	876	12	380	42.8	6.77	1438.27	18	0	1.131	0.986291	4.46	93.8	106.2	3.39	0.34	High	High	High	High	High	High	1
FALSE	High	Master Protein	Q6NWF6	Keratin, type II cytoskeletal 8 [OS=Danio rerio]	0	214.58	52	30	450	15	520	57.7	5.22	897.22	30	2	0.883	0.992358	0.36	105.9	94.1	0.69	2.59	High	High	High	High	High	High	1
FALSE	High	Master Protein	Q9PUB6	type I cytokeratin [OS=Danio rerio]	0	208.666	63	31	440	7	425	46.7	5.49	962.29	31	5	1.041	0.995255	0.65	98.7	101.3	1.35	1.18	High	High	High	High	High	High	1
FALSE	High	Master Protein	X1WF98	collagen, type XII, alpha 1a [OS=Danio rerio]	0	207.512	22	46	181	41	2975	321.7	5.52	259.49	46	5	0.868	0.986291	1.67	107.5	92.5	1.84	3.29	High	High	High	High	High	High	1
FALSE	High	Master Protein	F1Q7G3	keratin 92 [OS=Danio rerio]	0	206.609	64	28	407	5	431	47.3	5.34	862.64	28	0	0.925	0.995255	2.28	103	97	4.46	2.21	High	High	High	High	High	High	1
FALSE	High	Master Protein	Q803B0	heat shock 60 protein 1 [OS=Danio rerio]	0	204.965	61	28	268	28	575	61.2	5.72	510.57	28	0	0.936	0.995255	1.62	103.3	96.7	4.13	6.76	High	High	High	High	High	High	1
FALSE	High	Master Protein	Q08BA1	ATP synthase subunit alpha [OS=Danio rerio]	0	202.498	51	24	390	24	551	59.7	9.03	929.5	24	0	1.001	0.995255	0.39	99.9	100.1	3.37	0.43	High	High	High	High	High	High	1
FALSE	High	Master Protein	F8W4M7	Aconitate hydratase, mitochondrial [OS=Danio rerio]	0	202.413	47	25	222	25	790	85.5	7.68	435.96	25	0	0.926	0.995255	2.64	103.8	96.2	2.15	0.57	High	High	High	High	High	High	1
FALSE	High	Master Protein	Q92005	elongation factor 1-alpha [OS=Danio rerio]	0	201.397	64	17	309	17	462	50	9.09	687.59	17	0	0.891	0.992358	4.15	104.6	95.4	4.61	1.73	High	High	High	High	High	High	1
FALSE	High	Master Protein	F1QKY8	tubulin beta chain [OS=Danio rerio]	0	199.675	47	19	456	1	449	50.5	4.87	1023.22	19	0								High	Peak Found	Peak Found	High	Peak Found	Peak Found	1
FALSE	High	Master Protein	O93409	Mylz2 protein [OS=Danio rerio]	0	198.311	95	18	460	8	169	18.9	4.73	922.48	18	11	0.983	0.995563	0.7	100.8	99.2	1.87	1.04	High	High	High	High	High	High	1
FALSE	High	Master Protein	Q6P972	tubulin alpha chain [OS=Danio rerio]	0	198.063	61	20	555	8	451	50	5.02	1153.18	20	0	0.833	0.904402	7.19	109.1	90.9	7.13	0.53	High	High	High	High	High	High	1
FALSE	High	Master Protein	A0A0R4IER4	myomesin 2a [OS=Danio rerio]	0	193.738	33	35	197	34	1366	150.5	8.03	382.64	35	1	0.898	0.992358	4.96	106.3	93.7	4.5	1.13	High	High	High	High	High	High	1
FALSE	High	Master Protein	Q6TH14	Enolase 1, (Alpha) [OS=Danio rerio]	0	192.231	68	24	296	18	433	47.4	6.7	437.23	24	5	1.001	0.995255	3.19	99.1	100.9	2.06	2.27	High	High	High	High	High	High	1
FALSE	High	Master Protein	Q66I73	myosin light chain, phosphorylatable, fast skeletal muscle b [OS=Danio rerio]	0	191.873	95	18	435	8	170	19.1	4.69	842.5	18	0	0.947	0.995255	1.14	103	97	0.32	0.9	High	High	High	High	High	High	1
FALSE	High	Master Protein	E7EYT7	tubulin alpha chain [OS=Danio rerio]	0	191.685	48	17	545	3	449	49.8	5.14	1122.76	17	0	0.89	0.992358	4.31	102.2	97.8	5.36	8.37	High	High	High	High	High	High	1
FALSE	High	Master Protein	Q7ZU99	Transitional endoplasmic reticulum ATPase [OS=Danio rerio]	0	191.115	51	28	232	28	806	89.4	5.26	389.93	28	0	0.903	0.995255	2.76	105.1	94.9	1.22	3.32	High	High	High	High	High	High	1
FALSE	High	Master Protein	Q3B727	Zgc:123289 [OS=Danio rerio]	0	181.586	49	16	825	1	376	41.8	5.48	1454.33	16	0	1.053	0.995255	15.5	94	106	11.54	11.1	Peak Found	High	Peak Found	High	High	Peak Found	1
FALSE	High	Master Protein	A3KNT7	Si:dkeyp-113d7.4 protein [OS=Danio rerio]	0	181.327	42	20	345	1	488	51.5	5.07	711.48	20	1	0.926	0.995255	3.67	105.3	94.7	27.17	19.17	Peak Found	Peak Found	High	Peak Found	Peak Found	Peak Found	1
FALSE	High	Master Protein	A0A0R4ITL5	tenascin W [OS=Danio rerio]	0	180.752	39	28	190	5	1020	111.9	6.2	359.7	28	24	0.975	0.995255	0.45	101.3	98.7	5.38	2	High	High	High	High	High	High	1
FALSE	High	Master Protein	A0A0R4IAS2	periplakin [OS=Danio rerio]	0	177.876	25	39	166	39	1754	206.9	5.85	261.48	39	0	0.95	0.995255	1.49	102.7	97.3	0.97	3.37	High	High	High	High	High	High	1
FALSE	High	Master Protein	F1QT01	Crystallin, beta B1 [OS=Danio rerio]	0	176.861	69	15	421	15	253	29.1	7.24	828.85	15	0	1.013	0.995255	2.62	98.6	101.4	1.91	1.98	High	High	High	High	High	High	1
FALSE	High	Master Protein	Q2YDQ3	tubulin alpha chain [OS=Danio rerio]	0	175.117	50	16	441	3	450	49.9	5.14	925.37	16	0	0.883	0.992358	1.53	106.2	93.8	4.44	2.03	High	High	High	High	High	High	1
FALSE	High	Master Protein	Q6P3L3	heat shock protein 5 [OS=Danio rerio]	0	170.444	47	24	235	22	650	71.9	5.14	386.82	24	0	0.97	0.995255	1.96	102.4	97.6	3.18	1.68	High	High	High	High	High	High	1
FALSE	High	Master Protein	Q1LXJ1	Keratin 17 [OS=Danio rerio]	0	169.703	45	20	339	6	423	46.3	5.49	802.09	20	0	1.05	0.995255	1.38	97.7	102.3	1.33	3.6	High	High	High	High	High	High	1
FALSE	High	Master Protein	Q5NJJ5	matrilin-4 [OS=Danio rerio]	0	168.784	30	23	233	1	944	104.6	4.98	469.53	23	0	1.009	0.995255	0.09	99.5	100.5	2.44	4.26	High	High	High	High	High	High	1
FALSE	High	Master Protein	A8E4S8	crystallin, gamma M2d10 [OS=Danio rerio]	0	168.751	77	11	407	1	173	21.2	7.84	545.71	11	23	0.833	0.909465	1.89	111.5	88.5	5.84	5.21	High	High	High	High	High	High	1
FALSE	High	Master Protein	Q6TNP9	tubulin alpha chain [OS=Danio rerio]	0	168.699	42	14	411	3	449	50	5.15	839.15	14	2	0.925	0.995255	1.43	103.1	96.9	3.11	1.3	High	High	High	High	High	High	1
FALSE	High	Master Protein	Q90X19	Creatine kinase, muscle a [OS=Danio rerio]	0	168.271	51	18	829	4	381	42.8	6.8	1368.73	18	16	1.153	0.986291	0.27	92.8	107.2	1.19	2.42	High	High	High	High	High	High	1
FALSE	High	Master Protein	B3DKJ1	Matn4 protein [OS=Danio rerio]	0	167.573	30	23	228	1	944	104.6	4.98	459.35	23	27	0.959	0.995255	2.56	102.1	97.9	1.18	1.83	Peak Found	High	Peak Found	Peak Found	Peak Found	Peak Found	1
FALSE	High	Master Protein	B8JHU4	Actinin, alpha 1 [OS=Danio rerio]	0	166.695	33	25	228	6	902	104.1	5.57	500.66	25	0	0.963	0.995255	3.93	121.9	78.1	25.67	33.38	High	High	High	High	High	High	1
FALSE	High	Master Protein	Q5XJ10	glyceraldehyde-3-phosphate dehydrogenase [OS=Danio rerio]	0	163.94	76	17	317	15	333	35.8	8.12	549.15	17	2	1.048	0.995255	3.54	97.7	102.3	1.73	1.44	High	High	High	High	High	High	1
FALSE	High	Master Protein	B0S6K6	tenascin W [OS=Danio rerio]	0	161.096	37	25	169	2	844	92.8	6.57	307.19	25	0	0.981	0.995255	6.67	100.5	99.5	4.89	2.46	High	High	High	Peak Found	High	High	1
FALSE	High	Master Protein	Q8AY63	brain-subtype creatine kinase [OS=Danio rerio]	0	161.02	61	18	559	12	381	42.9	5.8	854.12	18	5	1.15	0.986291	1.19	92.6	107.4	2.04	0.64	High	High	High	High	High	High	1
FALSE	High	Master Protein	A6H8Q3	Myosin-binding protein Hb [OS=Danio rerio]	0	159.124	41	18	251	18	529	57.1	5.5	537.09	18	0	0.937	0.995255	2.73	103.9	96.1	2.46	1.49	High	High	High	High	High	High	1
FALSE	High	Master Protein	Q90441	desmin [OS=Danio rerio]	0	157.902	59	26	222	17	473	54	5.69	420.11	26	6	0.926	0.995255	3.83	104.4	95.6	2.19	2.95	High	High	High	High	High	High	1
FALSE	High	Master Protein	Q7ZVP3	Matn1 protein [OS=Danio rerio]	0	156.554	50	20	261	19	507	55.4	7.85	547.06	20	0	0.945	0.995255	1.4	102.2	97.8	1.65	1.2	High	High	High	High	High	High	1
FALSE	High	Master Protein	O57521	Heat shock protein HSP 90-beta [OS=Danio rerio]	0	156.003	43	27	204	18	725	83.3	5	275.91	27	11	0.945	0.995255	2.31	102.2	97.8	3.2	1.46	High	High	High	High	High	High	1
FALSE	High	Master Protein	Q503C7	alpha-1,4 glucan phosphorylase [OS=Danio rerio]	0	153.608	40	28	181	17	842	96.9	7.12	307.95	28	12	1.059	0.995255	0.52	97.1	102.9	0.86	3.83	High	High	High	High	High	High	1
FALSE	High	Master Protein	Q7ZTS4	Keratin, type I cytoskeletal 18 [OS=Danio rerio]	0	150.976	66	28	202	24	431	48.6	5.64	417.77	28	1	1.002	0.995255	0.23	99.9	100.1	6.41	0.31	High	High	High	High	High	High	1
FALSE	High	Master Protein	Q7ZUP6	isocitrate dehydrogenase [NADP] [OS=Danio rerio]	0	148.745	55	25	235	24	449	50.4	8.12	425.89	25	1	1.137	0.986291	5.34	93.6	106.4	1.84	4.21	High	High	High	High	High	High	1
FALSE	High	Master Protein	Q0P414	LOC572200 protein [OS=Danio rerio]	0	148.157	57	20	170	20	411	46.9	5.1	370.89	20	0	0.829	0.89201	6.64	109.3	90.7	6.94	3.98	High	High	High	High	High	High	1
FALSE	High	Master Protein	Q7T334	malate dehydrogenase [OS=Danio rerio]	0	147.933	76	17	239	17	337	35.4	8.15	477.01	17	0	1.122	0.992358	3.51	94.9	105.1	2.7	4.65	High	High	High	High	High	High	1
FALSE	High	Master Protein	Q15I84	Crystallin gamma EM2-5 [OS=Danio rerio]	0	147.28	77	11	335	2	173	21.2	7.84	426.76	11	8	0.846	0.966148	1.14	114.3	85.7	11.75	8.44	High	High	High	High	High	High	1
FALSE	High	Master Protein	F1QU55	Betaine--homocysteine S-methyltransferase 1 [OS=Danio rerio]	0	147.031	61	14	154	14	400	44.1	7.09	320.5	14	0	1.384	0.191813	6.55	84.8	115.2	4.49	2.19	High	High	High	High	High	High	1
FALSE	High	Master Protein	Q6P3L9	Glutamate dehydrogenase 1 [OS=Danio rerio]	0	144.931	47	20	197	11	542	59.9	8.27	347.09	20	12	0.983	0.995471	1.88	100.8	99.2	3.52	1.1	High	High	High	High	High	High	1
FALSE	High	Master Protein	Q75U66	Periostin [OS=Danio rerio]	0	142.751	40	21	196	3	782	85.8	7.5	239.12	21	20	0.984	0.99653	2.07	100.7	99.3	1.76	0.98	High	High	High	High	High	High	1
FALSE	High	Master Protein	Q6PGX4	heat shock cognate 70 [OS=Danio rerio]	0	141.593	27	14	201	1	647	70.9	5.36	460.68	14	0	0.87	0.987473	12.42	106.7	93.3	10.43	2.11	High	Peak Found	High	High	Peak Found	High	1
FALSE	High	Master Protein	Q15I87	Crystallin gamma EM2-1 [OS=Danio rerio]	0	140.711	76	10	353	1	174	21.4	7.83	505.72	10	4	0.825	0.877372	3.52	109	91	5.64	1.65	High	High	High	High	High	High	1
FALSE	High	Master Protein	F6NTZ9	alpha-2-macroglobulin-like [OS=Danio rerio]	0	140.548	27	30	150	9	1448	160.4	5.45	215.95	30	21	0.972	0.995255	0.01	101.7	98.3	0.85	0.32	High	High	High	High	High	High	1
FALSE	High	Master Protein	A9JRX1	Zgc:175106 protein [OS=Danio rerio]	0	140.057	56	17	163	17	508	56.5	6.47	274.4	17	0	0.931	0.995255	1.61	103.6	96.4	1.1	0.91	High	High	High	High	High	High	1
FALSE	High	Master Protein	Q5RG12	Heat shock protein 90, alpha (Cytosolic), class A member 1, tandem duplicate 2 [OS=Danio rerio]	0	139.843	39	25	199	6	734	84.6	5.01	366.16	25	10	0.878	0.992358	3.22	106.5	93.5	6.36	1.37	High	High	High	High	High	High	1
FALSE	High	Master Protein	Q6PBW5	Retinoid isomerohydrolase [OS=Danio rerio]	0	138.889	51	20	174	20	531	60.8	6.3	310.14	20	0	0.884	0.992358	0.49	106.1	93.9	0.55	1.36	High	High	High	High	High	High	1
FALSE	High	Master Protein	Q6P0G6	myosin, light chain 1, alkali; skeletal, fast [OS=Danio rerio]	0	138.673	66	13	191	9	190	20.9	4.77	347.19	13	6	1.075	0.995255	1.71	96.9	103.1	4.08	1.27	High	High	High	High	High	High	1
FALSE	High	Master Protein	A0A0R4IKF0	apolipoprotein A-Ib [OS=Danio rerio]	0	135.909	62	16	319	16	257	30.1	6.47	446.69	16	0	1.097	0.992358	0.15	96.1	103.9	1.74	0.99	High	High	High	High	High	High	1
FALSE	High	Master Protein	A8DZ95	Dihydropyrimidinase-like 2b [OS=Danio rerio]	0	135.584	53	18	132	1	536	58.2	6.27	277.73	18	0	0.843	0.951174	5.15	137.4	62.6	34.07	47.46	High	High	Peak Found	High	High	Peak Found	1
FALSE	High	Master Protein	B0UYS0	keratin 15 [OS=Danio rerio]	0	135.252	40	20	208	1	460	48.8	5.22	431.62	20	0	0.01	4.12409e-16	0	200		6.88		Peak Found	High	High	Not Found	High	Not Found	1
FALSE	High	Master Protein	Q803Y5	keratin 15 [OS=Danio rerio]	0	134.78	39	20	206	1	463	49.1	5.22	433.7	20	10	0.786	0.643602	1.31	111.5	88.5	6.67	3.3	High	Peak Found	Peak Found	Peak Found	Peak Found	Peak Found	1
FALSE	High	Master Protein	E7EYD0	Myomesin 1a (Skelemin) [OS=Danio rerio]	0	133.096	27	30	123	27	1483	166.2	6.6	200.65	30	4	0.848	0.969144	0.58	110	90	4.19	3.11	High	High	High	High	High	High	1
FALSE	High	Master Protein	Q52PJ3	Collapsin response mediator protein 2 [OS=Danio rerio]	0	133.086	49	18	128	1	573	62.4	6.49	277.73	18	19	0.865	0.986291	1.46	107.2	92.8	2.1	1.34	Peak Found	High	High	Peak Found	High	Peak Found	1
FALSE	High	Master Protein	B3DFN3	Lamin B2 [OS=Danio rerio]	0	131.74	47	26	144	22	583	65.9	5.26	292.72	26	3	0.923	0.995255	0.78	103.5	96.5	0.57	1.35	High	High	High	High	High	High	1
FALSE	High	Master Protein	Q502C3	crystallin, gamma M2d1 [OS=Danio rerio]	0	131.274	76	10	332	1	174	21.4	7.83	534.39	10	4	0.846	0.966148	5.08	107	93	6.65	1.79	High	Peak Found	Peak Found	High	High	High	1
FALSE	High	Master Protein	Q7T3L3	chaperone protein GP96 [OS=Danio rerio]	0	131.203	40	26	164	26	793	91.2	4.86	240.62	26	0	0.962	0.995255	6.64	101.9	98.1	5.04	1.09	High	High	High	High	High	High	1
FALSE	High	Master Protein	A2CE51	Eukaryotic translation elongation factor 2,-like 2 [OS=Danio rerio]	0	130.824	28	20	210	4	861	95.8	6.83	290	20	0	0.947	0.995255	1.52	103.8	96.2	3.68	5.47	High	High	High	High	High	Peak Found	1
FALSE	High	Master Protein	Q08CC8	tubulin beta chain [OS=Danio rerio]	0	129.887	30	14	335	1	447	49.9	4.92	721.86	14	0	0.82	0.872607	2.39	113.9	86.1	5.93	7.26	High	High	High	High	High	High	1
FALSE	High	Master Protein	Q6PC12	Enolase 1, (Alpha) [OS=Danio rerio]	0	129.738	49	16	205	3	432	47	6.58	341.99	16	11	0.93	0.995255	2.46	104.4	95.6	3.25	2	High	High	High	High	High	High	1
FALSE	High	Master Protein	A5PMV7	Protein phosphatase 2, regulatory subunit A, beta a [OS=Danio rerio]	0	129.583	42	19	164	8	589	65.4	5.02	195.08	19	12	0.939	0.995255	2.54	103.3	96.7	2.03	1.7	High	High	High	High	High	High	1
FALSE	High	Master Protein	P13104	Tropomyosin alpha-1 chain [OS=Danio rerio]	0	129.167	51	17	153	6	284	32.7	4.74	336.21	17	12	1.096	0.992358	5.05	95.4	104.6	4.74	1.21	High	High	High	High	High	High	1
FALSE	High	Master Protein	Q90474	Heat shock protein HSP 90-alpha 1 [OS=Danio rerio]	0	128.307	37	22	165	8	725	83.3	5.08	257.65	22	0	0.881	0.992358	11.54	105.1	94.9	2.69	11.64	High	High	High	High	High	High	1
FALSE	High	Master Protein	Q6DH07	Arrestin 3, retinal (X-arrestin), like [OS=Danio rerio]	0	128.14	63	19	129	17	357	39.5	6.47	261.03	19	2	1.164	0.96305	4.52	92.4	107.6	3.08	0.11	High	High	High	High	High	High	1
FALSE	High	Master Protein	O42248	Guanine nucleotide-binding protein subunit beta-2-like 1 [OS=Danio rerio]	0	127.929	64	16	129	16	317	35.1	7.69	281.07	16	0	0.988	0.999071	3.15	99.9	100.1	3.59	1.24	High	High	High	High	High	High	1
FALSE	High	Master Protein	A0JMK0	periostin, osteoblast specific factor [OS=Danio rerio]	0	127.844	36	19	178	1	756	82.9	7.83	240.93	19	0	0.733	0.312442	5.76	118.1	81.9	10.22	10.37	High	High	High	Peak Found	High	Peak Found	1
FALSE	High	Master Protein	A2BEN1	ATPase, H+-transporting, lysosomal, V1 subunit Aa [OS=Danio rerio]	0	124.125	43	20	127	20	617	68.3	5.58	205.19	20	0	0.883	0.992358	4.2	105.2	94.8	20.64	1.26	High	High	High	High	High	High	1
FALSE	High	Master Protein	Q7ZVL9	Rab GDP dissociation inhibitor [OS=Danio rerio]	0	123.596	55	18	158	11	448	50.5	5.85	206.53	18	7	0.933	0.995255	0.43	103.7	96.3	2.23	1.5	High	High	High	High	High	High	1
FALSE	High	Master Protein	Q6P9P3	ubiquitin-like modifier activating enzyme 1 [OS=Danio rerio]	0	122.607	30	24	104	24	1058	118.1	5.68	182.02	24	0	0.963	0.995255	3.78	100.7	99.3	2.24	3.26	High	High	High	High	High	High	1
FALSE	High	Master Protein	Q6TH07	flotillin 1 [OS=Danio rerio]	0	122.606	47	15	100	12	425	47.2	6.73	187.72	15	4	0.812	0.808196	4.71	106.6	93.4	7.37	8.96	High	High	High	High	High	High	1
FALSE	High	Master Protein	Q9IB40	Fast skeletal myosin light chain 3 [OS=Danio rerio]	0	120.4	73	13	242	10	148	16.5	4.55	442.26	13	0	0.952	0.995255	1.1	102.2	97.8	3.45	1.72	High	High	High	High	High	High	1
FALSE	High	Master Protein	Q6PHI8	Tkt protein [OS=Danio rerio]	0	119.683	46	18	102	1	625	67.8	7.23	221.45	18	0	0.818	0.854963	2.05	107.8	92.2	5.02	5.9	Peak Found	High	High	Peak Found	High	High	1
FALSE	High	Master Protein	Q6NUV5	LMNB1 protein [OS=Danio rerio]	0	119.503	42	23	99	20	587	66.6	5.21	195.78	23	1	0.952	0.995255	1.71	102.8	97.2	0.59	2.01	High	High	High	High	High	High	1
FALSE	High	Master Protein	Q642H5	Protein phosphatase 2 (Formerly 2A), regulatory subunit A, beta isoform [OS=Danio rerio]	0	119.414	38	17	151	6	589	65.1	5.05	166.93	17	0	0.799	0.723539	0.27	111.2	88.8	3.98	2.41	High	High	High	High	High	High	1
FALSE	High	Master Protein	Q6P043	fructose-bisphosphate aldolase [OS=Danio rerio]	0	119.245	47	14	146	5	364	39.5	8.24	268.99	14	0	1.261	0.59193	9.82	88.5	111.5	6.7	0.6	High	High	High	High	High	High	1
FALSE	High	Master Protein	F1QJK4	myosin, heavy chain 9b, non-muscle [OS=Danio rerio]	0	118.986	21	28	100	13	1686	196.2	5.55	187.62	28	14	0.962	0.995255	2.51	101.9	98.1	3.2	0.77	High	High	High	High	High	High	1
FALSE	High	Master Protein	B2GRK9	Tkt protein [OS=Danio rerio]	0	118.66	46	18	101	1	625	68	7.2	217.14	18	16	1.022	0.995255	1.11	98.9	101.1	5.89	7	Peak Found	Peak Found	High	High	Peak Found	High	1
FALSE	High	Master Protein	A0A0R4IHV1	pyruvate kinase [OS=Danio rerio]	0	118.272	40	16	113	15	530	58.3	7.28	227.17	16	1	0.89	0.992358	0.09	105.8	94.2	2.93	3.26	High	High	High	High	High	High	1
FALSE	High	Master Protein	A0A0R4IUZ8	myomesin 1b [OS=Danio rerio]	0	117.981	23	24	110	21	1458	161.5	5.22	144.6	24	0	0.884	0.992358	6.83	104.6	95.4	6.41	3.24	High	High	High	High	High	High	1
FALSE	High	Master Protein	B3DI58	notochord granular surface [OS=Danio rerio]	0	117.795	37	20	141	19	539	60.2	6.15	264.64	20	0	0.85	0.983669	5.65	108.1	91.9	4.74	2.55	High	High	High	High	High	High	1
FALSE	High	Master Protein	F1QFC0	Heat shock protein 9 [OS=Danio rerio]	0	117.537	36	20	99	20	682	73.9	7.14	223.36	20	0	0.925	0.995255	1.7	102.9	97.1	3.04	3.21	High	High	High	High	High	High	1
FALSE	High	Master Protein	Q6DHU3	keratin 97 [OS=Danio rerio]	0	117.475	47	21	190	17	438	49.8	5.5	427.69	21	0	1.005	0.995255	2.91	100.8	99.2	3.88	3.64	High	High	High	High	High	High	1
FALSE	High	Master Protein	A0A0G2L1F5	Spectrin beta chain [OS=Danio rerio]	0	116.171	15	27	106	21	2272	262.5	5.55	148.12	27	6	0.965	0.995255	0.03	101.6	98.4	1.09	5.58	High	High	High	High	High	High	1
FALSE	High	Master Protein	B8JL43	Serotransferrin [OS=Danio rerio]	0	115.427	45	22	149	22	673	73.2	6.95	234.36	22	0	0.945	0.995255	2.76	102.7	97.3	4.31	0.22	High	High	High	High	High	High	1
FALSE	High	Master Protein	Q6DGY4	Crystallin, beta A1b [OS=Danio rerio]	0	114.995	77	9	156	9	198	23.3	6.39	258.68	9	0	0.973	0.995255	3.3	101.9	98.1	0.92	3.5	High	High	High	High	High	High	1
FALSE	High	Master Protein	A9JRA5	Scinderin like a [OS=Danio rerio]	0	114.068	40	20	133	20	720	80	7.34	254.58	20	0	1.01	0.995255	1	99.2	100.8	1.93	0.57	High	High	High	High	High	High	1
FALSE	High	Master Protein	Q52JI7	beta A4-crystallin [OS=Danio rerio]	0	113.694	64	9	160	9	196	23	6.73	383.95	9	0	1.009	0.995255	2.11	100.2	99.8	1.55	1.9	High	High	High	High	High	High	1
FALSE	High	Master Protein	A0A0R4I9C4	Triosephosphate isomerase [OS=Danio rerio]	0	113.581	78	16	131	10	248	26.8	7.33	271.86	16	7	1.138	0.986291	0.77	93.3	106.7	0.62	0.62	High	High	High	High	High	High	1
FALSE	High	Master Protein	A0AUR2	sarcalumenin [OS=Danio rerio]	0	110.791	42	17	133	15	482	55	6.24	245.51	17	2	0.88	0.992358	2.84	105.6	94.4	3	2.44	High	High	High	High	High	High	1
FALSE	High	Master Protein	X1WC44	si:ch211-212c13.8 [OS=Danio rerio]	0	110.433	26	23	107	4	1138	125.3	5.45	179.42	23	1	0.88	0.992358	0.01	105.7	94.3	5.63	5.85	High	High	High	High	High	High	1
FALSE	High	Master Protein	Q6TGS5	tubulin alpha chain [OS=Danio rerio]	0	110.358	38	13	276	2	449	50.2	5.1	450.02	13	0	1.082	0.995255	21.53	92.3	107.7	4.82	16.6	High	Peak Found	Peak Found	High	Peak Found	Peak Found	1
FALSE	High	Master Protein	Q803Q7	fructose-bisphosphate aldolase [OS=Danio rerio]	0	110.252	47	14	124	5	364	39.7	8.19	242.75	14	10	1.087	0.995255	4.94	96	104	0.41	9.37	High	High	High	High	High	High	1
FALSE	High	Master Protein	Q567D9	Crystallin, beta A1, like [OS=Danio rerio]	0	109.779	60	8	157	7	199	23.4	6.58	373.1	8	1	1.007	0.995255	1.58	99.2	100.8	2.91	3.19	High	High	High	High	High	High	1
FALSE	High	Master Protein	R4GE02	Uncharacterized protein [OS=Danio rerio]	0	109.691	50	12	373	12	248	27.1	10.17	670.28	12	0	1.112	0.992358	0.24	97.5	102.5	10.59	7.71	High	High	High	High	High	High	1
FALSE	High	Master Protein	Q9I8U8	Fast skeletal muscle troponin C [OS=Danio rerio]	0	109.365	73	14	143	13	160	18.2	4.08	249.22	14	0	0.828	0.89201	0.71	108.4	91.6	2.83	5.37	High	High	High	High	High	High	1
FALSE	High	Master Protein	A0A0B4J1A6	Insulin-like growth factor 2 mRNA-binding protein 1 [OS=Danio rerio]	0	109.001	40	17	117	15	598	65.5	8.76	221.15	17	2	0.936	0.995255	0.81	103.5	96.5	1.66	1.54	High	High	High	High	High	High	1
FALSE	High	Master Protein	B0S6N3	crystallin, gamma M2d2 [OS=Danio rerio]	0	108.585	62	9	196	1	175	21.4	7.81	249.45	9	4	0.81	0.802502	1.18	110.6	89.4	0.39	1.53	Peak Found	High	Peak Found	Peak Found	Peak Found	Peak Found	1
FALSE	High	Master Protein	Q5MJ86	glyceraldehyde-3-phosphate dehydrogenase 2 [OS=Danio rerio]	0	106.608	43	10	140	8	335	36.1	7.03	343.37	10	0	1.094	0.992358	10.36	93.2	106.8	9.27	4.07	High	High	High	High	High	High	1
FALSE	High	Master Protein	A0A0R4ILN7	Flotillin-2a [OS=Danio rerio]	0	105.138	45	17	97	17	435	47.8	5.34	150.71	17	0	0.874	0.992358	3.34	106.7	93.3	2.11	2.14	High	High	High	High	High	High	1
FALSE	High	Master Protein	Q6DHT4	Aldehyde dehydrogenase 6 family, member A1 [OS=Danio rerio]	0	104.928	42	13	97	13	525	57.1	8.03	204.09	13	0	0.89	0.992358	0	104.1	95.9	3.46	2.43	High	High	High	High	High	High	1
FALSE	High	Master Protein	E7EXT3	alpha-1,4 glucan phosphorylase [OS=Danio rerio]	0	104.526	30	21	126	10	842	96.8	6.81	187.8	21	1	0.987	0.999071	3.92	100.6	99.4	4.81	1.67	High	High	High	High	High	High	1
FALSE	High	Master Protein	A0A0B5JSG0	TGFBI [OS=Danio rerio]	0	103.484	35	17	105	17	677	74.1	7.85	163.15	17	0	0.959	0.995255	2.33	102.1	97.9	3.73	1.77	High	High	High	High	High	High	1
FALSE	High	Master Protein	F1QXV8	Phosphoglycerate kinase [OS=Danio rerio]	0	103.431	53	15	102	15	417	44.7	6.93	172.49	15	0	1.238	0.700753	6.56	89.4	110.6	3.97	1.04	High	High	High	High	High	High	1
FALSE	High	Master Protein	Q803T5	Adenosylhomocysteinase [OS=Danio rerio]	0	103.402	55	20	116	20	433	47.9	6.79	219.17	20	0	1.187	0.891606	2.65	91.3	108.7	0.57	1.46	High	High	High	High	High	High	1
FALSE	High	Master Protein	Q6NUZ3	Synaptotagmin-binding, cytoplasmic RNA-interacting protein [OS=Danio rerio]	0	103.272	40	20	130	15	630	69.9	8.65	229.99	20	5	0.912	0.995255	2.53	104.6	95.4	1.84	1.67	High	High	High	High	High	High	1
FALSE	High	Master Protein	Q6IQU2	Beta A2-crystallin [OS=Danio rerio]	0	100.966	70	12	141	8	197	23.8	6.87	229.7	12	5	1.073	0.995255	3.39	97.2	102.8	3.77	1.35	High	High	High	High	High	High	1
FALSE	High	Master Protein	Q7ZW73	fructose-bisphosphate aldolase [OS=Danio rerio]	0	100.928	40	12	104	12	364	39.2	8.51	206.7	12	0	1.08	0.995255	5.24	96	104	2.79	5.83	High	High	High	High	High	High	1
FALSE	High	Master Protein	Q45FX9	betaA2-2-crystallin [OS=Danio rerio]	0	100.538	80	11	142	7	197	23.6	6.13	223.3	11	0	0.983	0.995255	4.11	100.3	99.7	3.76	0.83	High	High	High	High	High	High	1	Acetyl [N-Term]
FALSE	High	Master Protein	A7E2K5	Crystallin, beta B1,-like 2 [OS=Danio rerio]	0	99.921	63	11	167	8	221	25.9	6.96	273.04	11	0	1.042	0.995255	3.66	97.9	102.1	1.66	0.86	High	High	High	High	High	High	1
FALSE	High	Master Protein	Q6DRI2	Clathrin heavy chain [OS=Danio rerio]	0	99.588	19	23	86	3	1680	191.8	5.76	100.27	23	19	1.012	0.995255	6.74	99.4	100.6	7.36	2.53	High	High	High	High	High	High	1
FALSE	High	Master Protein	Q801E6	malate dehydrogenase [OS=Danio rerio]	0	99.462	42	11	111	9	333	36.2	7.42	268.34	11	3	1.075	0.995255	8.31	97.6	102.4	9.87	2.22	High	High	High	High	High	High	1
FALSE	High	Master Protein	Q502C7	LOC553473 protein [OS=Danio rerio]	0	99.352	48	11	170	8	238	27.6	7.62	282.13	11	4	1.008	0.995255	1.95	98.2	101.8	3.27	4.38	High	High	High	High	High	High	1
FALSE	High	Master Protein	A0A0R4IGN3	Protein disulfide-isomerase [OS=Danio rerio]	0	99.081	44	16	115	16	459	51.1	7.12	192.02	16	0	1.074	0.995255	0.79	96.6	103.4	3.41	1.98	High	High	High	High	High	High	1
FALSE	High	Master Protein	A0A0R4IB07	Spectrin beta chain [OS=Danio rerio]	0	97.272	12	21	72	15	2393	274.1	5.35	98.49	21	0	0.959	0.995255	3.43	102.8	97.2	6	3.64	High	High	High	High	High	High	1
FALSE	High	Master Protein	Q0D294	histone H4 [OS=Danio rerio]	0	96.873	53	8	197	8	103	11.3	11.36	486.24	8	0	1.136	0.986291	4.82	95.1	104.9	5.17	2.35	High	High	High	High	High	High	1
FALSE	High	Master Protein	F1RDA6	NADH dehydrogenase (Ubiquinone) Fe-S protein 1 [OS=Danio rerio]	0	95.631	32	15	75	15	731	79.4	6.15	143.61	15	0	0.819	0.858558	0.43	109	91	2.34	3.17	High	High	High	High	High	High	1
FALSE	High	Master Protein	F1R9P5	Filamin A, alpha (actin-binding protein 280) [OS=Danio rerio]	0	94.103	10	17	79	16	2552	272.3	5.76	109.35	17	1	1.125	0.992358	5.58	93.8	106.2	1.15	3.82	High	High	High	High	High	High	1
FALSE	High	Master Protein	Q5PRD0	14-3-3 protein beta/alpha-A [OS=Danio rerio]	0	94.028	59	14	172	8	244	27.6	4.78	306.88	14	7	0.99	0.999441	4.5	101.9	98.1	4.25	1.69	High	High	High	High	High	High	1
FALSE	High	Master Protein	Q6P3G5	AMP deaminase [OS=Danio rerio]	0	92.653	28	17	111	17	717	82.9	6.83	188.25	17	0	0.934	0.995255	0.63	103.5	96.5	0.76	0.93	High	High	High	High	High	High	1
FALSE	High	Master Protein	Q9PV91	Muscle creatine kinase [OS=Danio rerio]	0	92.202	37	13	341	1	381	42.8	6.93	654.75	13	0	0.01	4.12409e-16	0	200				High	Not Found	Not Found	Not Found	Not Found	Not Found	1
FALSE	High	Master Protein	Q8JH70	Fructose-bisphosphate aldolase C-B [OS=Danio rerio]	0	91.981	42	13	81	13	363	39.2	6.64	163.77	13	0	1.224	0.740265	1.77	90.4	109.6	1.31	1.41	High	High	High	High	High	High	1
FALSE	High	Master Protein	Q7SXL4	Nucleoside diphosphate kinase [OS=Danio rerio]	0	91.649	73	10	171	5	153	17.1	7.28	228.26	10	6	0.876	0.992358	0.77	106.3	93.7	1.43	1.56	High	High	High	High	High	High	1
FALSE	High	Master Protein	F8W3L6	myosin, heavy chain 9a, non-muscle [OS=Danio rerio]	0	91.017	13	20	84	8	1964	227.6	5.54	167.47	20	1	1.052	0.995255	0.6	95.6	104.4	2.83	4.88	High	High	High	High	High	High	1
FALSE	High	Master Protein	A4IG19	alpha-1,4 glucan phosphorylase [OS=Danio rerio]	0	89.926	24	15	99	6	843	97.4	6.55	175.21	15	0	1.266	0.578133	13.71	88.3	111.7	27.09	6.31	High	High	High	High	High	High	1
FALSE	High	Master Protein	E9QCX7	Enolase 1a, (Alpha) [OS=Danio rerio]	0	89.891	51	10	109	1	303	33.1	5.63	204.51	10	0	1.068	0.995255	6.96	95.6	104.4	6.77	2.26	Peak Found	Peak Found	Peak Found	Peak Found	Peak Found	High	1
FALSE	High	Master Protein	F1Q5B8	oxoglutarate (alpha-ketoglutarate) dehydrogenase a (lipoamide) [OS=Danio rerio]	0	89.761	25	20	92	20	1054	119.3	6.93	135.13	20	0	0.838	0.933196	2.06	108.8	91.2	2.65	4.67	High	High	High	High	High	High	1
FALSE	High	Master Protein	A8KBV7	Zgc:136930 protein [OS=Danio rerio]	0	89.392	50	18	98	18	464	48.3	4.74	150.76	18	0	1.168	0.94573	2.07	94.8	105.2	2.94	6.7	High	High	High	High	High	High	1
FALSE	High	Master Protein	E9QD79	Clathrin heavy chain [OS=Danio rerio]	0	89.063	17	21	80	1	1684	192.3	5.72	93.58	21	0	1.01	0.995255	3.91	97.6	102.4	4.5	8.98	High	High	High	High	High	High	1
FALSE	High	Master Protein	Q6P027	Cellular retinaldehyde-binding protein b [OS=Danio rerio]	0	88.716	48	12	105	12	307	35.4	5.64	188.33	12	0	1.019	0.995255	0.26	100.4	99.6	2.5	2.51	High	High	High	High	High	High	1
FALSE	High	Master Protein	A0A0R4IB94	Plastin 3 (T isoform) [OS=Danio rerio]	0	88.127	39	17	93	13	625	69.8	6.13	166.93	17	5	0.937	0.995255	2.62	102.7	97.3	2.57	2.68	High	High	High	High	High	High	1
FALSE	High	Master Protein	Q6PBH6	ubiquinol-cytochrome c reductase core protein I [OS=Danio rerio]	0	87.922	44	13	102	13	474	52.1	6.64	135.03	13	0	0.925	0.995255	0.67	103.7	96.3	1.03	0.44	High	High	High	High	High	High	1
FALSE	High	Master Protein	Q08BV6	creatine kinase, brain a [OS=Danio rerio]	0	87.521	28	9	441	3	381	42.8	7.83	669.68	9	0	1.203	0.84246	3.77	91.8	108.2	2.8	4.4	High	High	High	High	High	High	1
FALSE	High	Master Protein	Q7ZW20	Tyrosine 3-monooxygenase/tryptophan 5-monooxygenase activation protein, epsilon polypeptide 1 [OS=Danio rerio]	0	87.367	51	11	125	4	255	29.1	4.77	248.79	11	5	1.07	0.995255	1.35	97.1	102.9	1.91	0.71	High	High	High	High	High	High	1
FALSE	High	Master Protein	F1QM13	Syntaxin-binding protein 1a [OS=Danio rerio]	0	87.123	33	16	111	14	591	67	6.7	182.92	16	1	0.89	0.992358	6.42	105.8	94.2	4.27	1.41	High	High	High	High	High	High	1
FALSE	High	Master Protein	Q4JHL7	Voltage-dependent anion channel 2 [OS=Danio rerio]	0	87.011	55	13	109	11	283	30.3	8.63	221.46	13	2	1.088	0.995255	1.67	95.2	104.8	3.03	1.85	High	High	High	High	High	High	1
FALSE	High	Master Protein	X1WBT0	si:dkey-105h12.2 [OS=Danio rerio]	0	86.916	21	21	95	3	1440	160.1	6.3	126.06	21	0	0.944	0.995255	3.17	100.8	99.2	2.56	5.49	High	Peak Found	High	High	Peak Found	High	1
FALSE	High	Master Protein	F1QCD4	aspartate aminotransferase [OS=Danio rerio]	0	86.837	50	15	89	11	428	47.4	8.57	148.83	15	4	1.1	0.992358	1.24	94.8	105.2	1.32	0.8	High	High	High	High	High	High	1
FALSE	High	Master Protein	I3ISA6	epiplakin 1 [OS=Danio rerio]	0	85.911	36	17	105	17	5476	611.3	7.46	165.4	17	0	0.95	0.995255	0.9	101.6	98.4	2.83	2.19	High	High	High	High	High	High	1
FALSE	High	Master Protein	E9QB17	troponin T type 3b (skeletal, fast) [OS=Danio rerio]	0	85.81	43	10	254	9	232	27.8	9.64	410.19	10	1	1.061	0.995255	2.65	95.3	104.7	4.18	3.69	High	High	High	High	High	High	1
FALSE	High	Master Protein	Q52PJ5	Dihydropyrimidinase-related protein 3 [OS=Danio rerio]	0	85.808	39	16	85	15	567	61.5	6.44	151.54	16	0	0.926	0.995255	4.79	103.8	96.2	1.58	5.3	High	High	High	High	High	High	1
FALSE	High	Master Protein	Q6NYN8	Eef1g protein [OS=Danio rerio]	0	85.524	40	14	128	14	440	50.2	7.3	253.77	14	0	0.954	0.995255	9.21	102.4	97.6	4.56	4.81	High	High	High	High	High	High	1
FALSE	High	Master Protein	Q6IQE4	troponin I, skeletal, fast 2a.4 [OS=Danio rerio]	0	85.445	55	10	93	10	176	20.1	8.98	151.81	10	0	1.133	0.986291	4.5	93.4	106.6	5.36	2.15	High	High	High	High	High	High	1
FALSE	High	Master Protein	A0A0R4IFJ4	pyruvate carboxylase [OS=Danio rerio]	0	85.238	22	19	73	8	1181	129.8	6.81	126.55	19	11	0.959	0.995255	0.86	102	98	0.52	0.62	High	High	High	High	High	High	1
FALSE	High	Master Protein	B8A4B0	glutamate dehydrogenase 1a [OS=Danio rerio]	0	84.985	24	12	116	3	544	60.1	7.96	212.56	12	0	1.005	0.995255	6.3	99.8	100.2	2.72	5.96	High	High	High	High	High	High	1
FALSE	High	Master Protein	F6NVA3	zgc:171719 [OS=Danio rerio]	0	84.913	32	12	98	1	286	32.9	4.74	233.85	12	0	1.059	0.995255	7.67	97.1	102.9	11.79	3.94	High	High	High	High	High	High	1
FALSE	High	Master Protein	F1RBF6	14-3-3 protein beta/alpha-B [OS=Danio rerio]	0	84.801	54	13	161	5	242	27.4	4.77	270.34	13	3	0.975	0.995255	1.22	101.2	98.8	0.85	2.59	High	High	High	High	High	High	1
FALSE	High	Master Protein	E7FG81	collagen, type XII, alpha 1b [OS=Danio rerio]	0	84.474	7	17	75	12	3643	395	5.87	109.95	17	0	0.86	0.986291	5.48	107.5	92.5	2.97	2.16	High	High	High	High	High	High	1
FALSE	High	Master Protein	Q9PVK4	L-lactate dehydrogenase B-A chain [OS=Danio rerio]	0	84.089	37	11	140	9	334	36.2	6.89	320.21	11	3	1.087	0.995255	4.99	94.6	105.4	2.15	3.56	High	High	High	High	High	High	1
FALSE	High	Master Protein	A7E2K7	crystallin, gamma M2d12 [OS=Danio rerio]	0	84.041	48	7	172	4	173	21.3	7.81	232.55	7	1	0.922	0.995255	1.59	104.5	95.5	2.76	2.2	High	High	High	High	High	High	1
FALSE	High	Master Protein	A0A0R4ISX6	Protein disulfide-isomerase [OS=Danio rerio]	0	83.43	32	14	121	14	509	56.6	4.65	202.11	14	0	1.056	0.995255	0.18	97.2	102.8	2.5	1.78	High	High	High	High	High	High	1
FALSE	High	Master Protein	Q502P5	Serpina1 protein [OS=Danio rerio]	0	83.334	38	12	104	12	402	44.8	6.42	144.03	12	0	0.907	0.995255	0.58	103.4	96.6	3.33	2.35	High	High	High	High	High	High	1
FALSE	High	Master Protein	F1QYX8	hydroxyacyl-CoA dehydrogenase/3-ketoacyl-CoA thiolase/enoyl-CoA hydratase (trifunctional protein), alpha subunit b [OS=Danio rerio]	0	83.288	27	15	80	12	763	82.8	8.97	108.87	15	3	0.961	0.995255	5.54	102.6	97.4	4.8	1.16	High	High	High	High	High	High	1
FALSE	High	Master Protein	A0A0R4IE05	Serpin peptidase inhibitor, clade H (Heat shock protein 47), member 1b [OS=Danio rerio]	0	83.012	42	13	75	12	437	49.5	8.75	128.05	13	1	1.143	0.986291	1.69	90	110	10.5	5.38	High	High	High	High	High	High	1
FALSE	High	Master Protein	Q6PBY1	40S ribosomal protein S3a [OS=Danio rerio]	0	82.942	46	11	105	11	267	30.2	9.73	174.12	11	0	1.16	0.966582	1.07	92.3	107.7	3.92	2.11	High	High	High	High	High	High	1
FALSE	High	Master Protein	Q6DRD1	ATP synthase oligomycin sensitivity conferral protein [OS=Danio rerio]	0	81.436	67	11	92	11	209	22.5	9.82	179.28	11	0	1.079	0.995255	0.24	96.4	103.6	1.98	1.97	High	High	High	High	High	High	1
FALSE	High	Master Protein	A2AR68	Rab GDP dissociation inhibitor [OS=Danio rerio]	0	81.377	35	13	102	6	447	50.4	5.08	149.98	13	0	0.941	0.995255	1.07	101.3	98.7	4.09	4.33	High	High	High	High	High	High	1
FALSE	High	Master Protein	Q9DDU5	glutathione S-transferase pi [OS=Danio rerio]	0	81.089	54	10	121	6	208	23.5	8.03	180.18	10	4	1.034	0.995255	0.86	98.3	101.7	3.26	1.15	High	High	High	High	High	High	1
FALSE	High	Master Protein	A2RV44	Zgc:158846 protein [OS=Danio rerio]	0	81.004	34	17	175	10	486	55.2	5.58	374.21	17	0	0.88	0.992358	0.67	105.9	94.1	1.35	4.82	High	High	High	High	High	High	1
FALSE	High	Master Protein	Q6P0V8	Annexin [OS=Danio rerio]	0	80.931	46	11	63	11	317	35.1	5.64	131.4	11	0	1.141	0.986291	12.05	92.3	107.7	10.1	8.24	High	High	High	High	High	High	1
FALSE	High	Master Protein	Q6P3L0-1	major vault protein [OS=Danio rerio]	0	80.357	29	17	80	17	863	96.5	5.49	110.92	17	0	0.981	0.995255	4.98	100.6	99.4	2.46	2.57	High	High	High	High	High	High	1	Acetyl [N-Term]
FALSE	High	Master Protein	Q6TH32	cofilin 1 [OS=Danio rerio]	0	80.247	56	8	108	8	165	18.8	7.33	177.93	8	0	0.921	0.995255	2.62	103.7	96.3	2.23	0.78	High	High	High	High	High	High	1
FALSE	High	Master Protein	Q803W0	DEAD (Asp-Glu-Ala-Asp) box polypeptide 39Ab [OS=Danio rerio]	0	80.12	36	12	74	3	427	48.9	5.59	155.81	12	10	0.989	0.999071	1.02	101.6	98.4	4.64	2.21	High	Peak Found	High	High	High	High	1
FALSE	High	Master Protein	B7ZV62	N-ethylmaleimide-sensitive factor [OS=Danio rerio]	0	79.687	24	16	78	16	744	82.5	6.84	141.16	16	0	0.967	0.995255	3.41	101.7	98.3	7.82	1.66	High	High	High	High	High	High	1
FALSE	High	Master Protein	Q68EH2	Adenylate kinase isoenzyme 1 [OS=Danio rerio]	0	79.672	47	9	153	9	194	21.4	8	293.73	9	0	1.012	0.995255	3.53	98.6	101.4	5.77	1.09	High	High	High	High	High	High	1
FALSE	High	Master Protein	A0A0A0MPG3	Crystallin, gamma N2 [OS=Danio rerio]	0	79.568	64	10	187	10	206	24.3	6.28	285.07	10	0	1.023	0.995255	1.51	100.3	99.7	3.13	3.14	High	High	High	High	High	High	1
FALSE	High	Master Protein	F1Q6R4	Nebulin [OS=Danio rerio]	0	79.239	30	12	71	1	564	64.4	8.94	117.85	12	0	1.002	0.995255	0.5	99.9	100.1	14.21	7.05	High	High	High	High	High	High	1
FALSE	High	Master Protein	A7YYB3	ubiquinol-cytochrome c reductase core protein II [OS=Danio rerio]	0	78.179	33	10	61	10	454	48.1	7.87	136.03	10	0	0.918	0.995255	0.74	101	99	4.49	4.18	High	High	High	High	High	High	1
FALSE	High	Master Protein	Q9DGL6	Sodium/potassium-transporting ATPase subunit alpha [OS=Danio rerio]	0	76.966	20	14	73	3	1028	113.3	5.33	115.07	14	11	0.988	0.999071	1.38	98.9	101.1	2.3	3.86	High	High	High	High	High	High	1
FALSE	High	Master Protein	Q6YBS2	Adenylyl cyclase-associated protein [OS=Danio rerio]	0	76.581	46	15	79	15	463	49.4	8.34	115.75	15	0	0.869	0.986291	13.99	100.9	99.1	15.82	9.14	High	High	High	High	High	High	1
FALSE	High	Master Protein	F8W442	Guanine nucleotide-binding protein (G protein), alpha-activating activity polypeptide O, a [OS=Danio rerio]	0	76.381	42	11	65	7	354	40.2	5.44	97.49	11	4	1.085	0.995255	5.32	95.9	104.1	1.89	3.28	High	High	High	High	High	High	1
FALSE	High	Master Protein	Q7ZU41	Tyrosine 3-monooxygenase/tryptophan 5-monooxygenase activation protein, iota polypeptide [OS=Danio rerio]	0	75.782	52	12	122	10	229	26.2	4.96	227.7	12	0	1.182	0.898956	11.85	92	108	12.81	7.73	High	High	High	High	High	High	1
FALSE	High	Master Protein	Q6NYM2	Cbr1l protein [OS=Danio rerio]	0	75.307	55	10	66	9	277	30	6.89	118.22	10	1	0.978	0.995255	0.2	101.1	98.9	0.08	0.81	High	High	High	High	High	High	1
FALSE	High	Master Protein	Q6TH48	mitochondrial aldehyde dehydrogenase 2 family [OS=Danio rerio]	0	75.259	34	14	78	13	516	56.5	6.47	102.67	14	1	1.025	0.995255	0.73	98.9	101.1	3.21	0.76	High	High	High	High	High	High	1
FALSE	High	Master Protein	Q6NYW8	Heterogeneous nuclear ribonucleoprotein A0 [OS=Danio rerio]	0	75.051	38	9	90	9	314	32.5	8.4	124.15	9	0	1.003	0.995255	5.15	99.9	100.1	2.77	2.76	High	High	High	High	High	High	1
FALSE	High	Master Protein	A4QN86	Krt1-19d protein [OS=Danio rerio]	0	74.966	31	10	82	8	439	48.8	8.4	161.96	10	0	0.984	0.995724	4.98	100.5	99.5	3.78	2.55	High	High	High	High	High	High	1
FALSE	High	Master Protein	Q7ZU96	CCT8 protein [OS=Danio rerio]	0	74.956	31	14	70	14	546	59.3	5.35	132.09	14	0	0.962	0.995255	1	101.6	98.4	3.03	2.08	High	High	High	High	High	High	1
FALSE	High	Master Protein	Q6DGJ6	Peroxiredoxin 2 [OS=Danio rerio]	0	74.874	74	13	93	9	197	21.8	6.34	188.12	13	4	1.071	0.995255	2.12	96.8	103.2	2.29	1.67	High	High	High	High	High	High	1
FALSE	High	Master Protein	Q499B6	Polyadenylate-binding protein [OS=Danio rerio]	0	74.475	23	12	53	12	634	70.7	9.51	82.36	12	0	0.931	0.995255	5.79	101.8	98.2	5.69	2.18	High	High	High	High	High	High	1
FALSE	High	Master Protein	A2AWA1	DEAD (Asp-Glu-Ala-Asp) box polypeptide 39Aa [OS=Danio rerio]	0	74.073	31	10	73	1	427	48.9	5.59	159.86	10	0	1.017	0.995255	1.63	97.9	102.1	5.09	4.38	High	High	High	High	High	High	1
FALSE	High	Master Protein	Q6PC68	ATPase, H+-transporting, lysosomal, V1 subunit B, member a [OS=Danio rerio]	0	73.403	35	13	68	3	506	56	5.57	117.22	13	10	0.881	0.992358	1.32	106.9	93.1	3.17	3.5	High	High	High	High	High	High	1
FALSE	High	Master Protein	Q6TLG8	ribosomal protein S3 [OS=Danio rerio]	0	73.31	69	17	112	17	245	26.9	9.66	222.2	17	0	0.998	0.996856	1.59	100.3	99.7	1.34	0.72	High	High	High	High	High	High	1
FALSE	High	Master Protein	A0A140LGU1	Heterochromatin protein 1,-binding protein 3 [OS=Danio rerio]	0	73.151	30	13	85	13	595	65.1	9.72	148.37	13	0	1.176	0.912587	3.8	91.6	108.4	2.26	1.01	High	High	High	High	High	High	1
FALSE	High	Master Protein	Q9PV90	60S acidic ribosomal protein P0 [OS=Danio rerio]	0	72.713	48	10	122	10	319	34.7	6.57	222.82	10	0	1.039	0.995255	5.85	98.1	101.9	7.79	1.21	High	High	High	High	High	High	1
FALSE	High	Master Protein	Q7SXW7	Phosphoglucomutase 1 [OS=Danio rerio]	0	72.606	31	11	86	11	561	61.1	6.11	69.58	11	0	0.881	0.992358	4.16	106.4	93.6	1.46	2.46	High	High	High	High	High	High	1
FALSE	High	Master Protein	F1Q4X1	Collagen, type VI, alpha 3 [OS=Danio rerio]	0	72.548	8	17	58	17	2854	309.1	7.3	94.92	17	0	0.964	0.995255	13.42	101.8	98.2	2.96	6.95	High	High	High	High	High	High	1
FALSE	High	Master Protein	Q8JFV8	Synaptic vesicle membrane protein VAT-1 homolog [OS=Danio rerio]	0	72.506	32	10	60	10	484	53.5	6.83	101.32	10	0	0.942	0.995255	17.63	103	97	5.49	14.95	High	High	High	High	High	High	1
FALSE	High	Master Protein	Q6PBM9	arrestin 3, retinal (X-arrestin) [OS=Danio rerio]	0	72.464	31	12	67	10	362	40.3	6.15	136.01	12	0	1.068	0.995255	1.11	96.7	103.3	14.8	3.94	High	High	High	High	High	High	1
FALSE	High	Master Protein	A0A0R4IGP6	pyruvate kinase [OS=Danio rerio]	0	72.161	33	12	91	2	532	58.1	6.48	159.92	12	9	0.939	0.995255	4.13	103.1	96.9	0.77	5.83	High	High	High	High	High	High	1
FALSE	High	Master Protein	A0A0R4IXC8	tubulin beta chain [OS=Danio rerio]	0	71.201	19	9	178	1	447	50.1	4.84	367.42	9	0	0.01	4.12409e-16	0	200		19.52		Peak Found	High	Peak Found	Not Found	Not Found	Not Found	1
FALSE	High	Master Protein	Q58EE9	Glial fibrillary acidic protein [OS=Danio rerio]	0	70.155	30	14	145	9	444	51.2	5.44	319.05	14	0	1.224	0.740265	0.06	89.9	110.1	3.84	0.65	High	High	High	High	High	High	1
FALSE	High	Master Protein	Q6NWC3	Ribosomal protein S2 [OS=Danio rerio]	0	69.793	42	10	87	10	280	30.3	10.2	157.36	10	0	1.227	0.728133	5.99	91.1	108.9	3.92	3.08	High	High	High	High	High	High	1
FALSE	High	Master Protein	Q6NWC1	Vdac1 protein [OS=Danio rerio]	0	69.387	52	10	88	10	283	30.6	6.7	130.87	10	0	1.054	0.995255	1.96	97.8	102.2	3.05	1.05	High	High	High	High	High	High	1
FALSE	High	Master Protein	A0A0R4IS10	Heterogeneous nuclear ribonucleoprotein M [OS=Danio rerio]	0	68.791	23	12	71	12	677	70.6	8.97	119.99	12	0	1.064	0.995255	12.02	96.9	103.1	20.76	8.32	High	High	High	High	High	High	1
FALSE	High	Master Protein	F6NMS7	creatine kinase, mitochondrial 2b (sarcomeric) [OS=Danio rerio]	0	68.72	41	10	85	7	413	46.3	6.93	147.95	10	1	0.995	0.999071	12.93	103.2	96.8	17.31	13.9	High	High	High	High	High	High	1
FALSE	High	Master Protein	Q7ZUW8	aspartate aminotransferase [OS=Danio rerio]	0	68.563	40	12	64	12	410	46	7.01	105.71	12	0	1.127	0.987473	2.38	94.8	105.2	5.48	1.54	High	High	High	High	High	High	1
FALSE	High	Master Protein	Q6PHK7	Proteasome (Prosome, macropain) 26S subunit, non-ATPase, 2 [OS=Danio rerio]	0	68.479	21	12	61	12	897	99.4	5.4	69.28	12	0	0.949	0.995255	6.27	102.4	97.6	5.13	1.06	High	High	High	High	High	High	1
FALSE	High	Master Protein	E9QCV2	Plectin b [OS=Danio rerio]	0	68.474	4	15	52	13	4530	518.6	6.42	67.43	15	2	0.985	0.996856	3.7	101	99	3.75	1.01	High	High	High	High	High	High	1
FALSE	High	Master Protein	Q1JPY2	Zgc:153867 protein [OS=Danio rerio]	0	68.245	52	9	108	4	168	18.6	4.74	159.64	9	2	1.032	0.995255	0.01	96.7	103.3	2.19	2.17	High	High	High	High	High	High	1
FALSE	High	Master Protein	Q7SXG5	Nucleoside diphosphate kinase [OS=Danio rerio]	0	68.12	80	10	83	5	153	17.2	7.96	111.33	10	0	0.862	0.986291	4.32	108.4	91.6	6.46	3.44	High	High	High	High	High	High	1
FALSE	High	Master Protein	I3ISA3	Myosin, heavy chain 10, non-muscle [OS=Danio rerio]	0	67.948	11	17	72	5	1986	230.3	5.54	106.45	17	0	0.951	0.995255	7.89	101.8	98.2	7.24	6.11	High	High	High	High	High	High	1
FALSE	High	Master Protein	A0A0R4IRT1	Sodium/potassium-transporting ATPase subunit alpha [OS=Danio rerio]	0	67.912	17	12	66	1	1026	113	5.41	98.65	12	0	1.061	0.995255	2.76	93.5	106.5	4.36	8.8	High	Peak Found	Peak Found	High	High	Peak Found	1
FALSE	High	Master Protein	Q8JHI7	T-complex protein 1 subunit gamma [OS=Danio rerio]	0	67.673	26	12	64	12	543	60.3	5.9	123.01	12	0	0.861	0.986291	1.77	108	92	2.56	1.75	High	High	High	High	High	High	1
FALSE	High	Master Protein	Q9I8N9	brain-type fatty acid-binding protein [OS=Danio rerio]	0	67.524	70	8	95	7	132	14.9	5.6	193.55	8	1	0.839	0.936274	2.05	108.1	91.9	0.75	2.43	High	High	High	High	High	High	1
FALSE	High	Master Protein	Q7ZVQ3	WD repeat domain 1 [OS=Danio rerio]	0	67.46	31	13	60	13	606	66.5	7.09	91.3	13	0	1.019	0.995255	0.1	99.1	100.9	5.57	3.68	High	High	High	High	High	High	1
FALSE	High	Master Protein	Q7T1D8	PHb [OS=Danio rerio]	0	66.695	66	12	74	12	271	29.7	5.4	99.37	12	0	1.037	0.995255	0.37	98.2	101.8	3.34	0.93	High	High	High	High	High	High	1
FALSE	High	Master Protein	F1Q699	Myosin-binding protein C, fast type b [OS=Danio rerio]	0	66.672	16	14	55	14	1092	122.6	6.06	104.96	14	0	0.876	0.992358	0.01	106.7	93.3	1.26	1.46	High	High	High	High	High	High	1
FALSE	High	Master Protein	Q6PBW6	chaperonin containing TCP1, subunit 2 (beta) [OS=Danio rerio]	0	66.424	35	12	50	9	535	57.7	6.32	93.28	12	3	1.06	0.995255	3.12	95.7	104.3	2.96	3.42	High	High	High	High	High	High	1
FALSE	High	Master Protein	O42363	Apolipoprotein A-I [OS=Danio rerio]	0	66.365	54	12	68	12	262	30.2	5.11	125.2	12	0	1.17	0.941042	0.87	91.9	108.1	1.72	1.49	High	High	High	High	High	High	1
FALSE	High	Master Protein	Q6NZ06	Interleukin enhancer-binding factor 2 homolog [OS=Danio rerio]	0	66.108	48	11	71	11	387	42.8	5.41	129.87	11	0	1.143	0.986291	0.55	94.1	105.9	1.71	2.33	High	High	High	High	High	High	1
FALSE	High	Master Protein	Q6P959	ATP synthase subunit gamma [OS=Danio rerio]	0	65.694	48	10	104	10	292	32.1	9.39	123.66	10	0	1.026	0.995255	1.53	97.7	102.3	2.7	5	High	High	High	High	High	High	1
FALSE	High	Master Protein	A0A0R4IMZ8	Karyopherin (Importin) beta 1 [OS=Danio rerio]	0	65.21	20	12	66	12	876	97.4	4.77	88.04	12	0	0.995	0.999071	0.62	100.3	99.7	4.61	1.58	High	High	High	High	High	High	1	Acetyl [N-Term]
FALSE	High	Master Protein	F1QYZ6	pyruvate carboxylase [OS=Danio rerio]	0	65.109	20	16	54	5	1181	129.9	6.86	78.41	16	0	1.167	0.948767	0.45	94.2	105.8	7.16	6.32	High	High	High	High	High	High	1
FALSE	High	Master Protein	A4FUM8	ATPase, H+ transporting, lysosomal V1 subunit B2 [OS=Danio rerio]	0	65.102	29	11	55	1	509	56.4	5.71	98.73	11	0	0.924	0.995255	1.46	104.5	95.5	7.97	6.17	Peak Found	High	High	Peak Found	Peak Found	High	1
FALSE	High	Master Protein	A0A0R4ID71	Envoplakin [OS=Danio rerio]	0	65.083	10	16	42	16	1668	192.4	7.99	65.04	16	0	1.198	0.87188	1.07	91.3	108.7	5.79	4.48	High	High	High	High	High	High	1
FALSE	High	Master Protein	Q6P271	Sodium/potassium-transporting ATPase subunit alpha [OS=Danio rerio]	0	64.868	17	12	67	4	1023	112.5	5.38	112.34	12	0	1.136	0.986291	4.49	93.7	106.3	2.37	3.4	High	High	High	High	High	High	1
FALSE	High	Master Protein	A0A0R4IHT0	Solute carrier family 25 (Aspartate/glutamate carrier), member 12 [OS=Danio rerio]	0	64.843	31	14	74	14	682	75.3	8.47	80.68	14	0	0.877	0.992358	6.21	105.9	94.1	0.78	6.21	High	High	High	High	High	High	1
FALSE	High	Master Protein	Q7SZP4	Zgc:65851 [OS=Danio rerio]	0	64.229	26	13	63	10	562	64.7	4.82	106.43	13	2	0.802	0.736227	4.49	111.3	88.7	4.12	10.14	High	High	High	High	High	High	1
FALSE	High	Master Protein	X1WHD9	Immunoglobulin-like and fibronectin type III domain-containing 1, tandem duplicate 1 [OS=Danio rerio]	0	64.004	17	17	43	16	1523	163	6.46	63.18	17	1	0.988	0.999071	4.09	100.6	99.4	2.96	3.3	High	High	High	High	High	High	1
FALSE	High	Master Protein	Q6GMJ1	Carboxylic ester hydrolase [OS=Danio rerio]	0	63.371	35	14	70	2	555	60.6	5.85	102.69	14	12	0.97	0.995255	0.59	101.7	98.3	9.4	0.43	Peak Found	Peak Found	High	Peak Found	Peak Found	Peak Found	1
FALSE	High	Master Protein	A0A0R4IYT0	Insulin-like growth factor 2 mRNA-binding protein 3 [OS=Danio rerio]	0	63.176	19	10	62	8	607	65.9	8.47	141.69	10	0	0.922	0.995255	0.1	102.6	97.4	2.37	3.06	High	High	High	High	High	High	1
FALSE	High	Master Protein	Q6P603	Annexin [OS=Danio rerio]	0	62.871	41	13	58	13	337	38.1	7.71	95.78	13	0	1.188	0.887704	2.34	92.6	107.4	4.63	5.63	High	High	High	High	High	High	1
FALSE	High	Master Protein	A0A0R4IJU2	aldehyde dehydrogenase 9 family, member A1a, tandem duplicate 1 [OS=Danio rerio]	0	62.722	33	12	84	12	508	55.3	6.55	129.05	12	0	1.03	0.995255	0.42	98.8	101.2	2.44	1.58	High	High	High	High	High	High	1
FALSE	High	Master Protein	F1Q6P3	collagen, type VI, alpha 1 [OS=Danio rerio]	0	62.594	15	12	52	12	1007	107.4	6.11	94.02	12	0	0.799	0.719841	2.15	110.5	89.5	1.26	9.34	High	High	High	High	High	High	1
FALSE	High	Master Protein	Q7ZSY2	malate dehydrogenase [OS=Danio rerio]	0	62.383	35	9	54	7	333	36.2	6.43	118.11	9	0	0.819	0.85903	0.22	105.8	94.2	7.29	6.15	High	High	High	High	High	High	1
FALSE	High	Master Protein	Q6P102	tyrosine 3-monooxygenase/tryptophan 5-monooxygenase activation protein, beta polypeptide-like [OS=Danio rerio]	0	62.318	42	10	95	7	245	27.9	4.78	200.02	10	0	0.992	0.999746	2.95	99.8	100.2	1.92	1.06	High	High	High	High	High	High	1
FALSE	High	Master Protein	Q9PVK5	L-lactate dehydrogenase A chain [OS=Danio rerio]	0	61.889	29	9	112	7	333	36.2	7.3	149.25	9	0	1.08	0.995255	0.6	97	103	2.27	1.32	High	High	High	High	High	High	1
FALSE	High	Master Protein	Q7T368	pyruvate dehydrogenase (lipoamide) beta [OS=Danio rerio]	0	61.824	36	10	67	10	359	39.3	6.11	131.28	10	0	1.057	0.995255	0.86	97.2	102.8	2.7	1.5	High	High	High	High	High	High	1
FALSE	High	Master Protein	B8JIS8	glutathione S-transferase mu, tandem duplicate 1 [OS=Danio rerio]	0	61.664	57	12	82	8	219	26	6.38	106.56	12	4	1.032	0.995255	3.63	98.4	101.6	6.29	1.39	High	High	High	High	High	High	1
FALSE	High	Master Protein	Q6NXA4	Interleukin enhancer-binding factor 3 homolog [OS=Danio rerio]	0	61.543	19	14	71	13	833	90.4	9.04	125.92	14	2	0.97	0.995255	10.72	100.6	99.4	1.23	9.34	High	High	High	High	High	High	1
FALSE	High	Master Protein	Q1ECZ7	Hnrnpu protein [OS=Danio rerio]	0	61.326	13	8	61	7	795	88.4	5.86	122.61	8	1	0.92	0.995255	1.77	103.8	96.2	6.3	3.8	High	High	High	High	High	High	1
FALSE	High	Master Protein	Q803M8	Tryosine 3-monooxygenase/tryptophan 5-monooxygenase activation protein, zeta polypeptide [OS=Danio rerio]	0	61.322	53	11	113	8	245	27.8	4.77	192.91	11	0	0.969	0.995255	5.77	101.3	98.7	3.08	2.22	High	High	High	High	High	High	1
FALSE	High	Master Protein	F1QXG4	staphylococcal nuclease domain-containing protein 1 [OS=Danio rerio]	0	60.933	20	14	52	14	911	102.2	7.28	55.84	14	0	0.904	0.995255	1.44	103.8	96.2	2.87	3.25	High	High	High	High	High	High	1
FALSE	High	Master Protein	Q5PR98	Protein NDRG2 [OS=Danio rerio]	0	60.606	40	9	68	9	368	40.4	5.66	119	9	0	0.958	0.995255	2.46	102.1	97.9	0.4	3.54	High	High	High	High	High	High	1
FALSE	High	Master Protein	A0A0R4IXW8	Capping protein (Actin filament) muscle Z-line, beta [OS=Danio rerio]	0	60.25	32	9	60	2	274	31.1	5.59	111.15	9	7	0.898	0.992358	1.18	104.6	95.4	1.95	2.04	High	High	High	High	High	High	1
FALSE	High	Master Protein	E7FBD3	apolipoprotein Ba [OS=Danio rerio]	0	59.489	5	16	53	16	4418	495.7	5.63	49	16	0	0.994	0.999071	0.84	101.3	98.7	2.51	3.68	High	High	High	High	High	High	1
FALSE	High	Master Protein	Q6ZM50	Capping protein (Actin filament) muscle Z-line, alpha 1b [OS=Danio rerio]	0	59.477	49	10	57	7	286	32.7	5.35	109.13	10	3	1.152	0.986291	9.3	93	107	5.58	3.61	High	High	High	High	High	High	1
FALSE	High	Master Protein	Q7SXP1	Capping protein (Actin filament) muscle Z-line, beta [OS=Danio rerio]	0	59.267	29	8	54	1	273	30.7	6	107.88	8	0	0.758	0.450608	17.49	113.8	86.2	17.71	5.03	High	High	High	High	Peak Found	Peak Found	1
FALSE	High	Master Protein	Q6DGX6	crystallin gamma EM2-8 [OS=Danio rerio]	0	58.943	46	6	138	2	175	21.6	7.61	173.22	6	0	0.76	0.468912	1.73	112.7	87.3	3.94	4.82	High	High	High	High	High	High	1
FALSE	High	Master Protein	B7ZV46	LOC560210 protein [OS=Danio rerio]	0	58.941	17	9	81	3	643	70.4	5.73	192.53	9	0	0.929	0.995255	3.78	103.4	96.6	3.48	9.58	High	Peak Found	High	High	High	Peak Found	1
FALSE	High	Master Protein	B8JLQ3	Nucleolin [OS=Danio rerio]	0	58.447	24	13	64	13	704	74.9	4.73	117.35	13	0	0.888	0.992358	1.14	104.4	95.6	3.81	2.72	High	High	High	High	High	High	1
FALSE	High	Master Protein	Q6P123	T-complex protein 1 subunit delta [OS=Danio rerio]	0	58.16	28	11	52	11	533	57	6.98	73.95	11	0	1.059	0.995255	1.38	98.8	101.2	2.63	3.84	High	High	High	High	High	High	1
FALSE	High	Master Protein	Q1LYL6	Carboxylic ester hydrolase [OS=Danio rerio]	0	58.078	33	12	72	2	554	60.6	5.66	97.27	12	0	1.058	0.995255	9.02	94.1	105.9	7.58	4.12	High	High	High	High	High	High	1
FALSE	High	Master Protein	X1WI01	Immunoglobulin-like and fibronectin type III domain-containing 1, tandem duplicate 3 [OS=Danio rerio]	0	58.078	12	12	54	11	1355	152.3	6.19	85.46	12	0	0.926	0.995255	5.79	104.9	95.1	4.35	3.76	High	High	High	High	High	High	1
FALSE	High	Master Protein	Q1RLV1	Wu:fb15e04 protein [OS=Danio rerio]	0	57.989	27	14	78	13	597	60.3	5.78	125.15	14	0	1.276	0.526944	15.69	86.5	113.5	12.04	2.32	High	High	High	High	High	High	1
FALSE	High	Master Protein	Q804G3	Annexin [OS=Danio rerio]	0	57.869	28	10	60	8	485	51.4	7.65	73.66	10	2	0.895	0.992358	4.55	104.6	95.4	1.23	4.31	High	High	High	High	High	High	1
FALSE	High	Master Protein	B8JLZ3	Annexin [OS=Danio rerio]	0	57.621	40	10	59	10	342	37.5	6.65	82.71	10	0	1.13	0.987473	0.84	93.7	106.3	5.01	0.99	High	High	High	High	High	High	1
FALSE	High	Master Protein	Q5XTN0	Crygmx protein [OS=Danio rerio]	0	57.595	77	8	72	8	175	20.6	7.06	83.33	8	0	0.983	0.995255	14.93	99.7	100.3	12.43	8.03	High	High	High	High	High	High	1
FALSE	High	Master Protein	Q6PHK4	Serine--pyruvate aminotransferase [OS=Danio rerio]	0	57.564	27	9	58	9	423	46.2	8.78	116.63	9	0	1.004	0.995255	0.96	99.5	100.5	8.75	0.98	High	High	High	High	High	High	1
FALSE	High	Master Protein	A0A0R4IQN8	Nascent polypeptide-associated complex subunit alpha [OS=Danio rerio]	0	57.466	12	8	29	8	1030	104.6	9.55	71.29	8	0	1.046	0.995255	6.35	97.4	102.6	1.6	3.68	High	High	High	High	High	High	1
FALSE	High	Master Protein	Q1MTI4	Triosephosphate isomerase A [OS=Danio rerio]	0	57.383	35	9	55	3	248	26.8	5.02	118.21	9	0	1.058	0.995255	7.08	100.3	99.7	10.02	3.79	Peak Found	High	High	Peak Found	High	High	1
FALSE	High	Master Protein	F1QUV7	glycyl-tRNA synthetase [OS=Danio rerio]	0	57.196	21	11	39	11	690	78.2	5.86	65.24	11	0	0.929	0.995255	0.79	104.5	95.5	1.27	3.09	High	High	High	High	High	High	1
FALSE	High	Master Protein	F1QRM9	aminopeptidase [OS=Danio rerio]	0	57.017	20	15	58	15	925	103.9	5.74	89.42	15	0	0.947	0.995255	2.93	102.2	97.8	2.76	0.64	High	High	High	High	High	High	1
FALSE	High	Master Protein	Q5XJ09	glucose-6-phosphate isomerase [OS=Danio rerio]	0	56.879	33	11	70	11	553	62	6.95	90.92	11	0	1.027	0.995255	1.48	98.2	101.8	5.71	7.02	High	High	High	High	High	High	1
FALSE	High	Master Protein	Q802C9	Eukaryotic translation initiation factor 4A, isoform 1A [OS=Danio rerio]	0	56.788	30	11	63	2	406	46.2	5.41	133.44	11	0	0.997	0.998188	7.03	101.4	98.6	6.58	1.9	High	High	High	High	High	High	1
FALSE	High	Master Protein	Q804H0	Annexin [OS=Danio rerio]	0	56.629	35	10	75	10	341	37.6	5.54	115.18	10	0	1.015	0.995255	0.25	100.2	99.8	2.43	2	High	High	High	High	High	High	1
FALSE	High	Master Protein	Q7ZUF4	AP complex subunit beta [OS=Danio rerio]	0	56.487	20	13	56	4	951	105.6	5.35	67.47	13	0	0.898	0.992358	11.36	105.4	94.6	5.65	5.35	High	High	High	High	High	High	1
FALSE	High	Master Protein	Q6PCR7	Eukaryotic translation initiation factor 3 subunit A [OS=Danio rerio]	0	56.475	11	13	46	13	1267	151.2	7.87	63.66	13	0	0.934	0.995255	0.47	103.4	96.6	0.65	2.6	High	High	High	High	High	High	1
FALSE	High	Master Protein	A8E503	Histone H3 [OS=Danio rerio]	0	56.187	46	6	134	1	136	15.3	11.4	202.27	6	5	1.086	0.995255	11.72	100	100	15.18	8.89	High	High	High	High	High	High	1
FALSE	High	Master Protein	Q6NXC1	RNA-binding motif protein 4.3 [OS=Danio rerio]	0	56.179	42	10	52	10	341	38.2	9.28	102.84	10	0	1.053	0.995255	1.88	96.8	103.2	4.5	3.75	High	High	High	High	High	High	1
FALSE	High	Master Protein	Q7ZYX4	Chaperonin-containing TCP1, subunit 6A (Zeta 1) [OS=Danio rerio]	0	55.882	32	11	48	11	531	57.6	7.12	65.84	11	0	0.947	0.995255	17.42	106	94	6.91	14.56	High	High	High	High	High	High	1
FALSE	High	Master Protein	Q7ZVT2	pyruvate kinase [OS=Danio rerio]	0	55.808	25	10	78	1	532	58	6.98	142.3	10	0								High	Peak Found	High	High	Peak Found	High	1
FALSE	High	Master Protein	Q8AW82	novel protein similar to human proliferation-associated 2G4 protein (PA2G4) [OS=Danio rerio]	0	55.611	40	13	53	9	392	43.3	7.94	79.44	13	5	1.067	0.995255	13.17	96.6	103.4	3.59	14.46	High	High	High	High	High	High	1
FALSE	High	Master Protein	Q7T3G2	Tyrosine 3-monooxygenase/tryptophan 5-monooxygenase activation protein, eta polypeptide [OS=Danio rerio]	0	55.442	43	10	87	6	246	27.9	4.78	137.27	10	1	1.004	0.995255	1.55	102.5	97.5	6.72	3.29	High	High	High	High	High	High	1
FALSE	High	Master Protein	Q642H9	40S ribosomal protein S4, X isoform [OS=Danio rerio]	0	55.21	42	11	89	11	263	29.7	10.17	145.84	11	0	1.129	0.987473	0.13	91.7	108.3	2.75	3.87	High	High	High	High	High	High	1
FALSE	High	Master Protein	Q6DG71	Zgc:92453 [OS=Danio rerio]	0	55.195	27	8	48	8	460	49.1	7.53	98.76	8	0	1.074	0.995255	0.67	96.7	103.3	1.15	1.47	High	High	High	High	High	High	1
FALSE	High	Master Protein	A2CG95	acyl-CoA dehydrogenase, C-4 to C-12 straight chain [OS=Danio rerio]	0	54.927	35	11	50	11	426	46.3	8.05	99.13	11	0	1.267	0.570685	7.97	79	121	15.06	12.56	High	High	High	High	High	High	1
FALSE	High	Master Protein	A8E590	Eif4a1b protein [OS=Danio rerio]	0	54.701	29	11	63	2	429	48.8	7.83	131.65	11	9	0.991	1	7.76	100.4	99.6	3.11	3.27	High	High	High	High	High	High	1
FALSE	High	Master Protein	Q7ZUS9	Electron-transfer-flavoprotein, alpha polypeptide [OS=Danio rerio]	0	54.557	44	10	67	10	333	35.1	7.36	78.3	10	0	1.11	0.992358	0.51	95	105	13.35	3.42	High	High	High	High	High	High	1
FALSE	High	Master Protein	Q6IQX2	collagen, type I, alpha 2 [OS=Danio rerio]	0	54.407	9	8	86	8	1352	127.1	9.36	206.19	8	0	0.862	0.986291	1.14	107.9	92.1	5.83	6.38	High	High	High	High	High	High	1
FALSE	High	Master Protein	Q803F6	40S ribosomal protein SA [OS=Danio rerio]	0	54.274	41	9	59	9	308	34	4.84	140.8	9	0	1.001	0.995255	0.53	100.1	99.9	2.51	1.9	High	High	High	High	High	High	1
FALSE	High	Master Protein	F8W429	dynamin 1a [OS=Danio rerio]	0	53.962	16	11	33	9	852	95.8	7.52	54.51	11	2	0.837	0.927596	5.1	108.9	91.1	5.43	2.75	High	High	High	High	High	High	1
FALSE	High	Master Protein	A2CE73	KH domain-containing, RNA-binding, signal transduction-associated 1a [OS=Danio rerio]	0	53.203	14	7	78	7	369	40.2	8.78	122.11	7	0	0.93	0.995255	0.17	103.8	96.2	6.17	2.29	High	High	High	High	High	High	1
FALSE	High	Master Protein	Q9W792	t-complex polypeptide 1 [OS=Danio rerio]	0	52.993	24	11	54	11	556	59.9	6.28	85.36	11	0	1.02	0.995255	4.91	97.4	102.6	6.84	2.05	High	High	High	High	High	High	1
FALSE	High	Master Protein	Q6NYU8	Heterogeneous nuclear ribonucleoprotein A/B [OS=Danio rerio]	0	52.784	27	9	90	4	340	37.1	6.04	148.53	9	7	1.188	0.888997	0.8	92.8	107.2	3.54	2.24	High	High	High	High	High	High	1
FALSE	High	Master Protein	Q7ZUN7	Ckmt1 protein [OS=Danio rerio]	0	52.707	37	11	83	9	417	46.7	7.91	123.7	11	3	1.191	0.877372	1.92	91.3	108.7	2.47	2.26	High	High	High	High	High	High	1
FALSE	High	Master Protein	E7FAQ8	heterogeneous nuclear ribonucleoprotein A1a [OS=Danio rerio]	0	52.536	21	8	51	8	388	38.5	8.53	104.91	8	0	1.128	0.987473	7.09	94	106	13.34	2.84	High	High	High	High	High	High	1
FALSE	High	Master Protein	E7F8S4	transketolase A [OS=Danio rerio]	0	52.406	21	9	56	9	628	69.3	7.49	74.1	9	0	0.921	0.995255	2.2	103.1	96.9	3.47	2.34	High	High	High	High	High	High	1
FALSE	High	Master Protein	O93548	embryonic 1 beta-globin [OS=Danio rerio]	0	51.796	52	6	52	6	147	16.2	7.44	106.86	6	0	0.658	0.0465509	0.15	120.8	79.2	5.64	5.62	High	High	High	High	High	High	1
FALSE	High	Master Protein	Q6NVI6	Chaperonin-containing TCP1, subunit 5 (Epsilon) [OS=Danio rerio]	0	51.658	22	12	64	12	541	59.4	5.57	101.81	12	0	0.912	0.995255	5.51	104.6	95.4	2.58	2.72	High	High	High	High	High	High	1
FALSE	High	Master Protein	Q7ZW09	Heterogeneous nuclear ribonucleoprotein L [OS=Danio rerio]	0	51.567	32	10	54	10	536	59.1	6.6	88.9	10	0	0.924	0.995255	0.88	104.2	95.8	1.66	2	High	High	High	High	High	High	1
FALSE	High	Master Protein	Q7ZTH6	Hydroxyacyl-Coenzyme A dehydrogenase/3-ketoacyl-Coenzyme A thiolase/enoyl-Coenzyme A hydratase (trifunctional protein), beta subunit [OS=Danio rerio]	0	51.436	23	8	59	8	471	49.9	9.2	98.49	8	0	1.011	0.995255	0.54	99.6	100.4	1.41	4.39	High	High	High	High	High	High	1
FALSE	High	Master Protein	Q802Y2	isocitrate dehydrogenase [NADP] [OS=Danio rerio]	0	51.422	32	11	57	10	429	48.5	7.75	82.06	11	0	1.05	0.995255	2.34	97.3	102.7	2.58	0.47	High	High	High	High	High	High	1
FALSE	High	Master Protein	Q6PH57	Guanine nucleotide-binding protein G(I)/G(S)/G(T) subunit beta-1 [OS=Danio rerio]	0	51.129	39	8	58	1	340	37.3	6	84.02	8	8	1.038	0.995255	4.4	97.8	102.2	6.63	2.14	Peak Found	High	High	High	High	High	1
FALSE	High	Master Protein	A0A0R4IKJ0	myosin, light chain 10, regulatory [OS=Danio rerio]	0	51.025	65	9	55	9	167	18.9	4.73	71.86	9	0	0.982	0.995255	0.88	101.9	98.1	3.84	2.44	High	High	High	High	High	High	1
FALSE	High	Master Protein	Q4V914	Core histone macro-H2A [OS=Danio rerio]	0	50.893	35	13	57	13	367	39.8	9.83	91	13	0	1.353	0.27235	4.2	85	115	3.22	4.91	High	High	High	High	High	High	1
FALSE	High	Master Protein	Q803H5	Gnb1l protein [OS=Danio rerio]	0	50.696	39	8	58	1	340	37.3	6	82.35	8	0	1.186	0.89201	8.89	96.7	103.3	5.97	11.15	High	High	High	Peak Found	High	High	1
FALSE	High	Master Protein	E7F071	Heterogeneous nuclear ribonucleoprotein U-like 1 like [OS=Danio rerio]	0	50.615	14	9	41	6	846	96.4	5.25	62.51	9	3	0.953	0.995255	1.11	103.7	96.3	3.32	4.27	High	High	High	High	High	High	1
FALSE	High	Master Protein	F1QWB4	Heterogeneous nuclear ribonucleoprotein K [OS=Danio rerio]	0	50.117	30	9	55	8	429	47.6	8.13	70.46	9	1	0.936	0.995255	5.34	103.3	96.7	4.16	2.09	High	High	High	High	High	High	1
FALSE	High	Master Protein	P79735	GTP-binding nuclear protein RAN [OS=Danio rerio]	0	49.87	56	8	67	8	215	24.4	7.09	146.3	8	0	1.081	0.995255	0.43	96.3	103.7	4.81	1.23	High	High	High	High	High	High	1
FALSE	High	Master Protein	Q6PHD8	Proliferation-associated 2G4, b [OS=Danio rerio]	0	49.663	35	11	51	7	394	43.4	7.28	80.87	11	0	0.921	0.995255	0.47	104.3	95.7	8.38	5.16	High	High	High	High	High	High	1
FALSE	High	Master Protein	A0A0G2KKP3	sarcalumenin [OS=Danio rerio]	0	49.577	32	9	56	7	384	44.3	5.69	68.76	9	0	0.835	0.910562	4.65	109	91	4.26	13.43	High	High	High	High	High	High	1
FALSE	High	Master Protein	Q7ZUM0	Tyrosine 3-monooxygenase/tryptophan 5-monooxygenase activation protein, theta polypeptide a [OS=Danio rerio]	0	49.562	37	8	76	4	245	27.7	4.74	144.62	8	0	1.029	0.995255	11.59	98.2	101.8	7.91	0.53	High	High	High	High	High	High	1
FALSE	High	Master Protein	Q6PC38	Recoverin [OS=Danio rerio]	0	49.502	57	8	44	7	193	22.6	5.02	61.89	8	1	1.136	0.986291	13.83	93.6	106.4	3.93	5.75	High	High	High	High	High	High	1
FALSE	High	Master Protein	F1R9Y5	Phosphoenolpyruvate carboxykinase 2 (Mitochondrial) [OS=Danio rerio]	0	49.396	29	11	31	11	636	69.7	8.44	42.04	11	0	1.194	0.877372	18.76	90.4	109.6	14.17	9.74	High	High	High	High	High	High	1
FALSE	High	Master Protein	Q6DGY0	Zgc:92724 [OS=Danio rerio]	0	49.151	47	6	103	4	174	21.3	7.84	120.59	6	0	0.908	0.995255	1.65	105.5	94.5	4.86	1.86	High	High	High	High	High	High	1
FALSE	High	Master Protein	E7FCV8	Collagen, type VI, alpha 2 [OS=Danio rerio]	0	49.022	15	12	47	12	1015	106.8	6.84	96.39	12	0	0.863	0.986291	0.69	107	93	1.76	1.97	High	High	High	High	High	High	1
FALSE	High	Master Protein	A5PMS9	AP complex subunit beta [OS=Danio rerio]	0	49.013	16	13	39	4	947	104.2	5.2	56.49	13	8	0.949	0.995255	2.54	102.4	97.6	0.68	3.8	Peak Found	High	High	High	High	High	1
FALSE	High	Master Protein	Q7SYK7	aspartate aminotransferase [OS=Danio rerio]	0	48.637	31	8	54	4	428	47.6	9.17	97.93	8	0	1.047	0.995255	1.47	97.7	102.3	0.61	1.62	High	High	High	High	High	High	1
FALSE	High	Master Protein	Q6NY90	ubiquitinyl hydrolase 1 [OS=Danio rerio]	0	48.628	26	13	50	13	834	92.8	5.03	57.2	13	0	0.929	0.995255	4.67	101.9	98.1	6.06	4.33	High	High	High	High	High	High	1
FALSE	High	Master Protein	Q804G7	Annexin [OS=Danio rerio]	0	48.598	37	10	37	10	321	35.6	6.46	66.63	10	0	1.336	0.332236	0.54	86.8	113.2	6.09	7.59	High	High	High	High	High	High	1
FALSE	High	Master Protein	F1QWR4	fumarate hydratase, mitochondrial [OS=Danio rerio]	0	48.562	24	7	45	7	509	54.8	8.9	84.96	7	0	1.06	0.995255	14.93	97.1	102.9	4.78	6.29	High	High	High	High	High	High	1
FALSE	High	Master Protein	A0A0R4ITN1	troponin T type 3a (skeletal, fast) [OS=Danio rerio]	0	48.253	38	9	47	8	232	28	9.48	96.09	9	0	1.114	0.992358	2.5	92.1	107.9	5.24	6.91	High	High	High	High	High	High	1
FALSE	High	Master Protein	E9QDQ2	Calcium/calmodulin-dependent protein kinase (CaM kinase) II beta 1 [OS=Danio rerio]	0	47.948	26	10	51	4	531	59.2	7.37	70.89	10	6	0.985	0.997601	2.52	99.9	100.1	3.04	1.78	High	High	High	High	High	High	1
FALSE	High	Master Protein	Q7SYH6	PAH [OS=Danio rerio]	0	47.893	28	10	45	10	449	51.3	6.23	57.47	10	0	0.88	0.992358	4.91	105	95	2.9	5.48	High	High	High	High	High	High	1
FALSE	High	Master Protein	Q5XJ62	Myosin, light chain 6, alkali, smooth muscle and non-muscle [OS=Danio rerio]	0	47.586	40	6	80	1	151	16.9	4.53	128.58	6	0	1.377	0.207505	10.14	86.5	113.5	14	6.25	High	Peak Found	High	High	High	Peak Found	1
FALSE	High	Master Protein	A8WGP1	Proteasome (prosome, macropain) 26S subunit, non-ATPase, 13 [OS=Danio rerio]	0	47.281	40	12	59	12	378	43.1	5.88	54.61	12	0	1.193	0.877372	1.26	92.1	107.9	1.99	1.94	High	High	High	High	High	High	1
FALSE	High	Master Protein	Q5CZQ1	tyrosine 3-monooxygenase/tryptophan 5-monooxygenase activation protein, epsilon polypeptide 2 [OS=Danio rerio]	0	46.921	47	10	78	3	255	28.9	4.92	143.09	10	0	1.072	0.995255	0.08	88.8	111.2	11.35	9.18	High	High	High	High	High	High	1
FALSE	High	Master Protein	Q5BKV9	ribosomal protein L9 [OS=Danio rerio]	0	46.846	60	7	59	7	192	21.6	9.95	112.44	7	0	1.128	0.987473	0.64	92.9	107.1	1.64	5.11	High	High	High	High	High	High	1
FALSE	High	Master Protein	Q5BJ17	Elongation factor Tu [OS=Danio rerio]	0	46.83	29	9	50	9	448	49.2	6.92	68.05	9	0	1.229	0.728133	0.86	89.6	110.4	5.22	6.84	High	High	High	High	High	High	1
FALSE	High	Master Protein	Q5RGY8	Dihydropyrimidinase-like 5b [OS=Danio rerio]	0	46.773	22	7	34	1	568	61.3	6.77	44.64	7	0	1.522	0.0326013	5.4	82.2	117.8	14.82	14.13	Peak Found	High	High	High	High	High	1
FALSE	High	Master Protein	F1QEW4	Flotillin 1a [OS=Danio rerio]	0	46.77	26	8	43	5	423	47.3	6.96	54.05	8	0	0.913	0.995255	2.27	104.7	95.3	1.85	1.28	High	High	High	High	High	High	1
FALSE	High	Master Protein	E7FCA3	myomesin 2b [OS=Danio rerio]	0	46.576	34	10	58	9	437	49.2	7.66	76.04	10	0	0.901	0.995255	1.98	105.8	94.2	0.7	5.5	High	High	High	High	High	High	1
FALSE	High	Master Protein	A0A0B5JFI8	Uncharacterized protein [OS=Danio rerio]	0	46.347	33	9	43	9	394	43.5	7.37	78.31	9	0	1.051	0.995255	3.43	97.5	102.5	1.32	2.14	High	High	High	High	High	High	1
FALSE	High	Master Protein	A2ATX5	internexin neuronal intermediate filament protein, alpha a [OS=Danio rerio]	0	46.153	19	10	51	2	474	54.6	5.6	78.13	10	5	0.864	0.986291	2.34	107.3	92.7	6.69	2.7	Peak Found	High	Peak Found	Peak Found	High	Peak Found	1
FALSE	High	Master Protein	E7F354	3-monooxygenase/tryptophan 5-monooxygenase activation protein, gamma polypeptide 2 [OS=Danio rerio]	0	46.048	50	9	85	4	247	28.3	4.94	150.08	9	0	0.932	0.995255	5.77	102.8	97.2	4	3.71	High	High	High	High	High	High	1
FALSE	High	Master Protein	F1QF69	Heme-binding protein soul5 [OS=Danio rerio]	0	45.845	54	8	53	8	216	24.2	5.62	73.17	8	0	1.27	0.559981	2.81	88.1	111.9	9.04	1.43	High	High	High	High	High	High	1
FALSE	High	Master Protein	Q6P0S2	Voltage-dependent anion channel 3 [OS=Danio rerio]	0	45.73	35	7	57	7	283	30.1	8.82	130.69	7	0	0.99	0.999592	9.45	99.5	100.5	6.24	2.28	High	High	High	High	High	High	1
FALSE	High	Master Protein	A7E2K8	crystallin, gamma M2d14 [OS=Danio rerio]	0	45.201	46	6	129	2	175	21.6	7.87	188	6	0	0.96	0.995255	27.98	101.7	98.3	8.23	21.5	Peak Found	Peak Found	High	High	Peak Found	Peak Found	1
FALSE	High	Master Protein	Q567B9	Apolipoprotein A-IV [OS=Danio rerio]	0	45.03	38	8	26	8	268	31.1	4.94	44.61	8	0	1.312	0.401702	1.08	92.4	107.6	7.92	8.55	High	High	High	High	High	High	1
FALSE	High	Master Protein	B8A4H6	phosphoglycerate mutase [OS=Danio rerio]	0	44.694	46	9	48	4	254	28.8	6.65	71.25	9	5	0.954	0.995255	7.7	101.9	98.1	5.8	3.36	High	High	High	High	High	High	1
FALSE	High	Master Protein	Q5XJJ3	ATP synthase, H+ transporting, mitochondrial F0 complex, subunit b, isoform 1 [OS=Danio rerio]	0	44.509	25	7	62	7	252	28.2	9.14	95.35	7	0	0.937	0.995255	3.46	103.5	96.5	2.64	2.12	High	High	High	High	High	High	1
FALSE	High	Master Protein	A8KBJ5	Histone H3 [OS=Danio rerio]	0	44.253	46	6	100	1	136	15.4	11.27	108.92	6	0	1.059	0.995255	3.71	99.5	100.5	4.41	7.89	High	High	High	High	High	High	1
FALSE	High	Master Protein	Q7ZTZ4	fibrillarin [OS=Danio rerio]	0	44.102	46	9	32	9	317	33.6	10.2	53.86	9	0	1.064	0.995255	10.73	97.8	102.2	8.33	4.84	High	High	High	High	High	High	1
FALSE	High	Master Protein	Q7T337	Fructose-1,6-bisphosphatase 1b [OS=Danio rerio]	0	44.092	30	8	25	8	337	36.8	7.3	41.14	8	0	1.029	0.995255	2.84	97.9	102.1	6.19	3.15	High	High	High	High	High	High	1
FALSE	High	Master Protein	Q1LVF0	Laminin subunit gamma-1 [OS=Danio rerio]	0	44.017	10	10	39	10	1593	176.1	5.63	24.52	10	0	0.981	0.995255	0.37	101.1	98.9	4.96	7.71	High	High	High	High	High	High	1
FALSE	High	Master Protein	Q7ZUG1	Rpl12 protein [OS=Danio rerio]	0	43.9	55	6	37	6	165	17.7	9.29	88.57	6	0	0.912	0.995255	0.9	104.6	95.4	5.1	1.86	High	High	High	High	High	High	1
FALSE	High	Master Protein	B8JKW4	complement component c3a, duplicate 1 [OS=Danio rerio]	0	43.803	9	12	41	12	1643	183.1	6.57	41.14	12	0	0.8	0.728133	2.51	110.7	89.3	4.54	10.76	High	High	High	High	High	High	1
FALSE	High	Master Protein	Q5BLH5	calpain 2, (m/II) large subunit a [OS=Danio rerio]	0	43.797	14	7	37	5	698	78.3	5.15	48.09	7	0	1.153	0.986291	2.32	93.5	106.5	1.75	1.69	High	High	High	High	High	High	1
FALSE	High	Master Protein	E7FCW3	visinin-like 1b [OS=Danio rerio]	0	43.725	37	6	52	6	191	22.2	5.05	63.75	6	0	0.809	0.795776	1.27	108.2	91.8	2.9	4.35	High	High	High	High	High	High	1
FALSE	High	Master Protein	Q52PJ8	Collapsin response mediator protein 5.2 [OS=Danio rerio]	0	43.718	22	7	43	1	568	61.3	6.8	44.64	7	7	0.871	0.987473	0.76	105.9	94.1	1.88	4.86	High	High	High	High	High	High	1
FALSE	High	Master Protein	Q6P5J4	peptidyl-prolyl cis-trans isomerase [OS=Danio rerio]	0	43.545	39	6	69	1	184	19.5	9.14	177.27	6	0	0.911	0.995255	2.63	102.6	97.4	3.82	5.63	High	High	High	High	High	High	1
FALSE	High	Master Protein	A0A0R4IIZ7	heterogeneous nuclear ribonucleoprotein A/Bb [OS=Danio rerio]	0	43.431	27	8	80	3	293	32.7	7.28	112.54	8	0	1.074	0.995255	1.84	96.2	103.8	8.72	3.52	High	High	High	High	High	High	1
FALSE	High	Master Protein	A8KC30	Proteasome (prosome, macropain) 26S subunit, ATPase, 1a [OS=Danio rerio]	0	43.162	21	7	32	7	440	49.1	6.13	64.1	7	0	0.896	0.992358	4.95	103.9	96.1	4.8	3.24	High	High	High	High	High	High	1
FALSE	High	Master Protein	Q7T3A8	Annexin [OS=Danio rerio]	0	43.136	29	7	34	7	340	37.7	6.21	79.34	7	0	0.946	0.995255	8.16	102.7	97.3	3.17	7.94	High	High	High	High	High	High	1
FALSE	High	Master Protein	F1QTT0	Alpha-mannosidase [OS=Danio rerio]	0	43.039	16	10	34	10	982	111.5	6.46	20.28	10	0	0.828	0.89201	2.21	109.3	90.7	18.75	1.36	High	High	High	High	High	High	1
FALSE	High	Master Protein	Q6PFS4	MICOS complex subunit Mic60 [OS=Danio rerio]	0	42.878	19	8	34	8	757	83.1	5.43	61.72	8	0	0.728	0.281502	2.35	114.2	85.8	16.69	10.61	High	High	High	High	High	High	1
FALSE	High	Master Protein	Q7T3B1	Proteasome (Prosome, macropain) 26S subunit, ATPase 2 [OS=Danio rerio]	0	42.857	21	8	44	8	433	48.7	5.95	51.39	8	0	1.113	0.992358	0.6	95.7	104.3	8.07	8.6	High	High	High	High	High	High	1
FALSE	High	Master Protein	Q6NX09	hexokinase 1 [OS=Danio rerio]	0	42.654	10	8	23	8	918	102.7	6.35	36.65	8	0	1.068	0.995255	1.87	97	103	6.22	9.43	High	High	High	High	High	High	1
FALSE	High	Master Protein	F6P9S6	Si:ch211-243g18.2 [OS=Danio rerio]	0	42.636	20	7	44	6	428	48.5	5.77	97.25	7	0	0.909	0.995255	0.37	100.9	99.1	8.57	12.73	High	High	High	High	High	High	1
FALSE	High	Master Protein	A0A0R4IVZ2	heparan sulfate proteoglycan 2 [OS=Danio rerio]	0	42.58	3	10	24	10	3632	395.7	6.09	45.17	10	0	0.93	0.995255	6.18	103.6	96.4	5.28	5.13	High	High	High	High	High	High	1
FALSE	High	Master Protein	A0A0R4IZM7	calreticulin 3a [OS=Danio rerio]	0	42.04	25	9	47	7	422	48.9	4.53	79.21	9	0	1.018	0.995255	3.95	99.7	100.3	2.05	2.51	High	High	High	High	High	High	1
FALSE	High	Master Protein	E7F5V5	actinodin1 [OS=Danio rerio]	0	42.021	17	8	51	8	570	64.2	6.23	68.52	8	0	0.934	0.995255	4.95	102.1	97.9	12.9	5.31	High	High	High	High	High	High	1
FALSE	High	Master Protein	Q52PJ7	Collapsin response mediator protein 5.1 [OS=Danio rerio]	0	41.87	22	7	39	6	564	61.3	6.84	66.05	7	1	0.917	0.995255	5.85	104.7	95.3	4.72	1.93	High	High	High	High	High	High	1
FALSE	High	Master Protein	Q32PT3	Zgc:123215 [OS=Danio rerio]	0	41.824	19	5	40	5	213	24.1	7.24	97.57	5	0	1.116	0.992358	1.36	94.8	105.2	3.41	1.01	High	High	High	High	High	High	1
FALSE	High	Master Protein	F1R9W9	Delta-1-pyrroline-5-carboxylate dehydrogenase, mitochondrial [OS=Danio rerio]	0	41.78	26	10	38	10	556	61.5	7.52	51.61	10	0	0.888	0.992358	2.12	103.4	96.6	3.29	8.16	High	High	High	High	High	High	1
FALSE	High	Master Protein	Q68EI6	Cyc1 protein [OS=Danio rerio]	0	41.73	32	6	35	6	298	32.7	8.13	65.46	6	0	0.996	0.999071	0.13	101.5	98.5	2.28	2.89	High	High	High	High	High	High	1
FALSE	High	Master Protein	Q3YMK9	iron regulatory protein 1 [OS=Danio rerio]	0	41.697	16	9	33	9	890	98.9	6.89	37.82	9	0	0.901	0.995255	2.16	104.7	95.3	0.94	5.87	High	High	High	High	High	High	1
FALSE	High	Master Protein	Q2LEK1	dynein cytoplasmic 1 heavy chain 1 [OS=Danio rerio]	0	41.674	4	11	24	11	4643	532.9	6.47	20.65	11	0	1.05	0.995255	8.47	97.6	102.4	3.64	10.67	High	High	High	High	High	High	1
FALSE	High	Master Protein	F1Q8F1	internexin neuronal intermediate filament protein, alpha b [OS=Danio rerio]	0	41.4	17	8	44	1	469	54.2	5.31	67.68	8	0	1.288	0.487256	26.44	89.8	110.2	38.18	3.37	Peak Found	Peak Found	High	Peak Found	Peak Found	Peak Found	1
FALSE	High	Master Protein	A7E2K4	Ribosomal protein, large P2,-like [OS=Danio rerio]	0	41.375	65	5	42	5	114	11.6	4.54	89.35	5	0	1.074	0.995255	2.67	97.3	102.7	6.42	2.75	High	High	High	High	High	High	1
FALSE	High	Master Protein	A0A0S2I7K2	vinculin b [OS=Danio rerio]	0	41.299	11	8	42	5	1066	116.3	6.21	75.29	8	3	0.936	0.995255	0.11	103.3	96.7	6.6	5.46	High	High	High	High	High	High	1
FALSE	High	Master Protein	F8W2U6	Galectin [OS=Danio rerio]	0	41.265	69	6	52	1	132	14.8	7.17	60.42	6	5	0.951	0.995255	1.52	102.4	97.6	2.09	0.59	High	High	High	High	High	High	1
FALSE	High	Master Protein	Q7ZWJ9	peptidyl-prolyl cis-trans isomerase [OS=Danio rerio]	0	41.219	38	6	53	1	190	20.2	9.45	138.78	6	5	0.94	0.995255	3.92	103.1	96.9	4.79	2.42	Peak Found	Peak Found	High	Peak Found	Peak Found	Peak Found	1
FALSE	High	Master Protein	B2GTW6	citrate synthase [OS=Danio rerio]	0	41.119	23	9	59	9	468	51.8	7.85	103.26	9	0	1.19	0.878022	0.85	89.5	110.5	2.95	2.5	High	High	High	High	High	High	1
FALSE	High	Master Protein	Q4VBU2	Crystallin, gamma MX,-like 2 [OS=Danio rerio]	0	41.043	68	7	48	7	176	21.2	7.97	57.03	7	0	0.907	0.995255	0.22	105	95	9.65	6.92	High	High	High	High	High	High	1
FALSE	High	Master Protein	B0R1D0	Novel protein (Zgc:63709) [OS=Danio rerio]	0	40.805	31	9	46	9	418	47.2	5.16	59.44	9	0	0.948	0.995255	0.93	102.7	97.3	2.7	4.36	High	High	High	High	High	High	1
FALSE	High	Master Protein	Q78AP9	ADP-ribosylation factor 3b [OS=Danio rerio]	0	40.5	44	7	64	4	181	20.6	7.43	78.63	7	3	1.001	0.995255	0.8	100.2	99.8	1.98	1.07	High	High	High	High	High	High	1
FALSE	High	Master Protein	B0S5C5	acetyl-CoA acyltransferase 2 [OS=Danio rerio]	0	40.494	39	8	30	5	397	41.8	8.15	36.7	8	3	1.27	0.559981	5.4	89.4	110.6	3.79	7.16	High	High	High	High	High	High	1
FALSE	High	Master Protein	A2AWE1	Peroxiredoxin 1 [OS=Danio rerio]	0	40.487	34	7	47	3	199	22	6.55	110.61	7	1	0.881	0.992358	13.9	107.3	92.7	7.77	6.48	High	High	High	High	High	High	1
FALSE	High	Master Protein	Q1LUZ9	Carboxylic ester hydrolase [OS=Danio rerio]	0	40.324	20	8	46	1	549	60.3	6.4	59.76	8	0	1.011	0.995255	0.84	98.8	101.2	2.6	2.38	High	Peak Found	High	High	High	High	1
FALSE	High	Master Protein	Q6NSN5	Adenylosuccinate synthetase isozyme 1 [OS=Danio rerio]	0	39.974	24	8	34	7	456	50.3	8.48	49.8	8	1	0.952	0.995255	4.8	102	98	5.23	2.05	High	High	High	High	High	High	1
FALSE	High	Master Protein	Q9PUQ6	Sk-tropomodulin [OS=Danio rerio]	0	39.518	40	9	40	9	343	38.7	5.1	34.76	9	0	1.176	0.910562	0.77	91.3	108.7	1.15	2.44	High	High	High	High	High	High	1
FALSE	High	Master Protein	Q7ZUB0	atrial myosin light chain [OS=Danio rerio]	0	39.326	20	4	54	2	186	20.9	4.92	94.99	4	0	1.028	0.995255	4.03	98.6	101.4	6.59	3.86	High	High	High	High	High	High	1
FALSE	High	Master Protein	Q4V9P8	Calcium/calmodulin-dependent protein kinase (CaM kinase) II gamma 1 [OS=Danio rerio]	0	39.283	22	9	46	4	560	62.5	7.09	69.31	9	0	1.073	0.995255	4.63	98.3	101.7	4.23	5.95	High	High	High	High	High	High	1
FALSE	High	Master Protein	Q8JHI0	Solute carrier family 25 (mitochondrial carrier; adenine nucleotide translocator), member 5 [OS=Danio rerio]	0	39.224	41	10	58	4	298	32.7	9.76	97.45	10	5	1.066	0.995255	4.83	96.8	103.2	6.86	1.64	High	High	High	High	High	High	1
FALSE	High	Master Protein	Q6DRC0	Serine--tRNA ligase, cytoplasmic [OS=Danio rerio]	0	39.138	18	6	23	6	515	58.7	6.01	44.33	6	0	1.065	0.995255	0.53	99.4	100.6	4.67	3.82	High	High	High	High	High	High	1
FALSE	High	Master Protein	Q6NWK4	ATPase, H+-transporting, lysosomal, V1 subunit E1b [OS=Danio rerio]	0	39.127	45	8	28	8	226	25.9	8.02	33.64	8	0	0.859	0.986291	0.57	107.7	92.3	2.73	4.09	High	High	High	High	High	High	1
FALSE	High	Master Protein	Q05AI8	Zgc:154009 [OS=Danio rerio]	0	38.986	19	10	62	2	474	54.2	5.49	104.19	10	0	0.984	0.996856	3.8	106.1	93.9	8.53	6.32	High	High	Peak Found	High	Peak Found	Peak Found	1
FALSE	High	Master Protein	F1RBU0	Apoptosis-inducing factor, mitochondrion-associated 1 [OS=Danio rerio]	0	38.883	14	8	37	8	748	81	5.15	57.24	8	0	1.006	0.995255	7.2	99.7	100.3	6.61	0.65	High	High	High	High	High	High	1
FALSE	High	Master Protein	Q5TYZ5	Cullin-associated and neddylation-dissociated 1 [OS=Danio rerio]	0	38.627	13	10	35	10	1230	136.1	5.86	25.13	10	0	0.936	0.995255	6.06	103.3	96.7	0.65	5.7	High	High	High	High	High	High	1
FALSE	High	Master Protein	Q9DEG7	C-terminal-binding protein 1 [OS=Danio rerio]	0	38.605	19	6	35	5	449	48.4	6.83	76.36	6	1	0.937	0.995255	2.81	103.2	96.8	2.89	2.04	High	High	High	High	High	High	1
FALSE	High	Master Protein	Q8AWD9	Cathepsin D [OS=Danio rerio]	0	38.603	27	8	37	8	398	43.2	6.68	72.53	8	0	1.092	0.995255	0.68	95.6	104.4	4.91	2.9	High	High	High	High	High	High	1
FALSE	High	Master Protein	Q6PFT7	Coactosin-like 1 [OS=Danio rerio]	0	38.49	55	8	64	8	142	15.9	5.4	67.12	8	0	0.858	0.986291	0.4	107.6	92.4	0.67	1.38	High	High	High	High	High	High	1
FALSE	High	Master Protein	Q6GQM9	ENO2 protein [OS=Danio rerio]	0	38.476	16	5	82	1	434	46.8	4.91	108.47	5	0	0.819	0.860754	4.6	107.7	92.3	11.88	7.82	Peak Found	High	Peak Found	Peak Found	Peak Found	Peak Found	1
FALSE	High	Master Protein	Q803R9	aldehyde dehydrogenase 7 family, member A1 [OS=Danio rerio]	0	38.406	31	9	44	9	511	55.6	6.32	79.59	9	0	0.928	0.995255	9.85	103.7	96.3	4.94	3.61	High	High	High	High	High	High	1
FALSE	High	Master Protein	Q1ECX9	Protein disulfide-isomerase A4 [OS=Danio rerio]	0	38.321	17	10	33	10	642	72.4	5.21	54.78	10	0	0.931	0.995255	7.73	101.9	98.1	7.26	8.08	High	High	High	High	High	High	1
FALSE	High	Master Protein	Q802X3	Calrl protein [OS=Danio rerio]	0	38.074	33	11	46	9	417	48.2	4.46	38.43	11	2	0.993	0.999363	5.94	100.4	99.6	4.16	1.37	High	High	High	High	High	High	1
FALSE	High	Master Protein	F1RDG4	si:dkey-222f2.1 [OS=Danio rerio]	0	37.978	14	9	127	1	438	50	5.57	245.39	9	0	0.731	0.298198	9.24	116.4	83.6	25.01	1.65	Peak Found	High	High	High	High	Peak Found	1
FALSE	High	Master Protein	Q6PUQ3	ARP3 actin-related protein 3-like protein [OS=Danio rerio]	0	37.811	32	9	46	9	418	47.4	5.88	58.91	9	0	1.004	0.995255	3.34	99.8	100.2	6.43	8.86	High	High	High	High	High	High	1
FALSE	High	Master Protein	A0A0R4IWF9	DNA-(apurinic or apyrimidinic site) lyase [OS=Danio rerio]	0	37.667	25	5	50	5	296	33.3	6.92	52.54	5	0	1.112	0.992358	0.35	94.4	105.6	4.18	2	High	High	High	High	High	High	1
FALSE	High	Master Protein	A7MCP2	Zgc:174689 protein [OS=Danio rerio]	0	37.648	20	5	47	5	315	34.3	5.74	62.96	5	0	1.094	0.99286	1.78	95.6	104.4	2.4	1.97	High	High	High	High	High	High	1
FALSE	High	Master Protein	Q7ZUN6	phosphoribosylaminoimidazole carboxylase, phosphoribosylaminoimidazole succinocarboxamide synthetase [OS=Danio rerio]	0	37.629	21	8	27	8	425	47	7.3	52.62	8	0	1.255	0.617999	4.25	89.8	110.2	2.93	5.49	High	High	High	High	High	High	1
FALSE	High	Master Protein	I3IRW7	4-aminobutyrate aminotransferase [OS=Danio rerio]	0	37.476	21	7	32	7	500	55.7	7.69	53.33	7	0	1.21	0.808196	2.41	90.5	109.5	3.11	6.39	High	High	High	High	High	High	1
FALSE	High	Master Protein	Q6NWC8	Propionyl Coenzyme A carboxylase, beta polypeptide [OS=Danio rerio]	0	37.321	20	8	28	8	557	60.8	7.61	26.32	8	0	1.015	0.995255	8.89	96.8	103.2	8.43	2.78	High	High	High	High	High	High	1
FALSE	High	Master Protein	Q9I8V0	parvalbumin-2 [OS=Danio rerio]	0	37.306	68	8	77	7	109	11.6	4.68	143.66	8	1	0.973	0.995255	0.48	100.3	99.7	6.12	1.51	High	High	High	High	High	High	1
FALSE	High	Master Protein	A7MBR5	Nop58 protein [OS=Danio rerio]	0	37.089	20	8	36	8	553	62	8.34	23.42	8	0	0.932	0.995255	0.87	104.6	95.4	1.91	2.48	High	High	High	High	High	High	1
FALSE	High	Master Protein	Q6TNV0	cytochrome c oxidase subunit IV isoform 1 [OS=Danio rerio]	0	37.069	47	8	55	8	169	19.4	9.32	78.55	8	0	0.795	0.710437	0.17	111.4	88.6	2.01	2.68	High	High	High	High	High	High	1
FALSE	High	Master Protein	Q1L907	glutathione S-transferase rho [OS=Danio rerio]	0	36.723	44	8	42	8	226	26.4	7.25	22.16	8	0	0.985	0.997601	0.58	98.8	101.2	2.62	4.05	High	High	High	High	High	High	1
FALSE	High	Master Protein	Q6PI20	histone H3.3 [OS=Danio rerio]	0	36.613	46	6	118	1	136	15.3	11.27	142.05	6	0	0.894	0.992358	12.88	105.5	94.5	7.19	18.25	High	High	High	High	High	High	1
FALSE	High	Master Protein	Q7ZUR4	Capping protein (actin filament) muscle Z-line, alpha 1 [OS=Danio rerio]	0	36.601	37	7	35	4	286	32.7	5.97	65.07	7	0	1.073	0.995255	12.6	97.6	102.4	5.67	7.89	High	High	High	High	High	High	1
FALSE	High	Master Protein	Q7ZVA6	Eukaryotic initiation factor 4A-III [OS=Danio rerio]	0	36.319	17	7	35	5	406	46.4	6.71	71.63	7	0	0.894	0.992358	5.28	105.6	94.4	1.41	3.97	High	High	High	High	High	High	1
FALSE	High	Master Protein	Q6PBI0	Succinate--CoA ligase [ADP-forming] subunit beta, mitochondrial [OS=Danio rerio]	0	36.122	18	7	34	7	466	50	6.92	82.85	7	0	1.234	0.710437	2.46	89.5	110.5	1.79	3.45	High	High	High	High	High	High	1
FALSE	High	Master Protein	I3ITN9	10-formyltetrahydrofolate dehydrogenase [OS=Danio rerio]	0	36.016	9	6	24	5	903	100.1	6.6	46.27	6	1	0.974	0.995255	1.62	101	99	4.59	1.3	High	High	High	High	High	High	1
FALSE	High	Master Protein	E9QCD1	Fibrinogen alpha chain [OS=Danio rerio]	0	35.967	21	7	18	7	456	49.6	7.05	36.84	7	0	1.393	0.172581	8.21	81	119	10.6	14.01	High	Peak Found	High	High	High	High	1
FALSE	High	Master Protein	Q7ZVJ0	Profilin [OS=Danio rerio]	0	35.942	51	6	57	6	139	15.1	5.96	78.93	6	0	0.873	0.992358	1.04	105	95	2.84	2.64	High	High	High	High	High	High	1
FALSE	High	Master Protein	A0A0R4INC4	plectin a [OS=Danio rerio]	0	35.798	2	8	31	6	4569	521.5	6.62	16.48	8	0	0.994	0.999071	7.88	100.6	99.4	1.83	15.48	High	High	High	High	High	High	1
FALSE	High	Master Protein	Q1L8R2	Splicing factor proline/glutamine-rich [OS=Danio rerio]	0	35.752	22	8	33	7	638	71.9	9.74	44.94	8	1	0.935	0.995255	0.79	103.3	96.7	13.49	4.83	High	High	High	High	High	High	1
FALSE	High	Master Protein	Q1MTI1	syntaxin 1B [OS=Danio rerio]	0	35.743	24	6	35	6	288	33.3	5.3	74.26	6	0	0.964	0.995255	8.16	100.9	99.1	7.93	7.46	High	High	High	High	High	High	1
FALSE	High	Master Protein	Q7SXJ0	Galectin [OS=Danio rerio]	0	35.582	76	6	48	1	119	13.3	6.87	55.59	6	0	1.103	0.992358	7.17	97.6	102.4	21.76	7.98	Peak Found	High	High	High	High	High	1
FALSE	High	Master Protein	E7F0A1	Profilin [OS=Danio rerio]	0	35.549	31	4	63	4	141	15.2	7.12	121.07	4	0	0.942	0.995255	0.28	101.6	98.4	3.35	2.04	High	High	High	High	High	High	1
FALSE	High	Master Protein	F1QET7	Fascin [OS=Danio rerio]	0	35.531	25	8	32	8	491	54.7	6.55	44.86	8	0	1.213	0.801684	4.16	90.4	109.6	11.84	6.96	High	High	High	High	High	High	1
FALSE	High	Master Protein	P62084	40S ribosomal protein S7 [OS=Danio rerio]	0	35.477	48	7	47	7	194	22.2	10.1	89.56	7	0	1.113	0.992358	5.21	96.5	103.5	4.27	5.71	High	High	High	High	High	High	1
FALSE	High	Master Protein	E7FFX3	crystallin, gamma M2d13 [OS=Danio rerio]	0	35.393	41	6	79	4	175	21.4	7.99	139.03	6	0	0.729	0.285673	3.68	115.7	84.3	5.81	4.13	High	High	High	High	High	High	1
FALSE	High	Master Protein	Q7T1J9	ribosomal protein S10 [OS=Danio rerio]	0	35.321	37	5	50	5	166	18.9	10.04	88.7	5	0	0.92	0.995255	9.33	104.4	95.6	5.17	3.73	High	High	High	High	High	High	1
FALSE	High	Master Protein	Q8UVG7	Fatty acid-binding protein 3, muscle and heart [OS=Danio rerio]	0	35.299	44	7	52	6	133	14.9	6	85.86	7	0	0.89	0.992358	3.68	103.7	96.3	6.37	6.18	High	High	High	High	High	High	1
FALSE	High	Master Protein	Q6IQU1	Zgc:86611 [OS=Danio rerio]	0	35.197	34	8	37	8	315	35.5	6.47	74.13	8	0	1.144	0.986291	6.97	91.2	108.8	6.85	8.05	High	High	High	High	High	High	1
FALSE	High	Master Protein	Q7ZTS8	ELAV-like protein [OS=Danio rerio]	0	35.147	23	6	22	4	324	35.9	8.97	35.89	6	2	1.113	0.992358	0.76	94.7	105.3	0.37	0.34	High	High	High	High	High	High	1
FALSE	High	Master Protein	Q7ZU42	obg-like ATPase 1 [OS=Danio rerio]	0	34.944	21	7	31	7	396	44.9	7.74	48.82	7	0	1.244	0.672772	1.13	89.9	110.1	7.54	2.42	High	High	High	High	High	High	1
FALSE	High	Master Protein	F1QFV2	heterogeneous nuclear ribonucleoprotein A1b [OS=Danio rerio]	0	34.932	14	5	33	5	403	40.5	8.63	70.82	5	0	1.324	0.36753	4.61	86	114	11.89	5.71	High	High	High	High	High	High	1
FALSE	High	Master Protein	Q9PT95	retinol binding protein [OS=Danio rerio]	0	34.9	31	5	44	5	192	22	5.03	64.11	5	0	1.249	0.6521	3.74	89	111	3.08	2.71	High	High	High	High	High	High	1
FALSE	High	Master Protein	Q6DGW1	26-29kD-proteinase protein [OS=Danio rerio]	0	34.788	19	4	35	4	327	37.6	5.77	61.92	4	0	0.919	0.995255	5.04	102.2	97.8	7.89	3.35	High	High	High	High	High	High	1
FALSE	High	Master Protein	B8JLR1	Programmed cell death 6-interacting protein [OS=Danio rerio]	0	34.759	11	8	24	8	866	95.7	6.09	22.79	8	0	0.973	0.995255	59.9	101.4	98.6	17.71	29.75	High	High	High	High	High	High	1
FALSE	High	Master Protein	E7EZ94	Glutathione S-transferase theta 1a [OS=Danio rerio]	0	34.709	30	6	35	6	242	27.5	6.55	50.59	6	0	0.981	0.995255	1.9	101.2	98.8	10.08	0.4	High	High	High	High	High	High	1
FALSE	High	Master Protein	Q2TBJ2	Annexin [OS=Danio rerio]	0	34.658	20	7	32	7	338	38.5	6.47	42.92	7	0	1.093	0.995255	2.81	95.8	104.2	1.39	2.16	High	High	High	High	High	High	1
FALSE	High	Master Protein	A0A0H2UKX7	calpain 3a, (p94) [OS=Danio rerio]	0	34.652	19	9	29	9	725	83.8	5.45	24.24	9	0	0.796	0.710437	2.33	111.1	88.9	13.38	7.58	High	High	High	High	High	High	1
FALSE	High	Master Protein	Q7ZU62	Zgc:66168 protein [OS=Danio rerio]	0	34.633	46	7	71	7	172	19.7	9.79	100.8	7	0	0.922	0.995255	1.22	103.3	96.7	1.5	3.37	High	High	High	High	High	High	1
FALSE	High	Master Protein	Q7SYE1	Zgc:63524 [OS=Danio rerio]	0	34.596	16	7	26	7	600	67.8	4.53	30.45	7	0	0.932	0.995255	7.08	98.2	101.8	6.49	33.96	High	High	High	High	High	High	1
FALSE	High	Master Protein	A0A0R4ITI5	heterogeneous nuclear ribonucleoprotein r [OS=Danio rerio]	0	34.512	13	8	44	5	631	70.5	8.53	67.69	8	0	0.964	0.995255	0.49	102	98	2.69	5.6	High	High	High	High	High	High	1
FALSE	High	Master Protein	Q6IMW6	ribosomal protein S13 [OS=Danio rerio]	0	34.408	42	7	48	7	151	17.2	10.7	96.04	7	0	1.104	0.992358	7.32	94.7	105.3	3.17	3.76	High	High	High	High	High	High	1
FALSE	High	Master Protein	B3DJ97	UDP-glucose 6-dehydrogenase [OS=Danio rerio]	0	34.301	25	8	22	8	493	54.5	6.77	30.58	8	0	0.964	0.995255	3.12	101.8	98.2	8.29	5.29	High	High	High	High	High	High	1
FALSE	High	Master Protein	Q6PBW7	Ribosomal protein S19 [OS=Danio rerio]	0	34.192	36	7	53	7	146	15.9	10.23	113.51	7	0	0.975	0.995255	8.11	101.4	98.6	1.56	4.58	High	High	High	High	High	High	1
FALSE	High	Master Protein	Q6AZA0	Acetyl-CoA acetyltransferase, mitochondrial [OS=Danio rerio]	0	34.074	21	6	38	6	420	44.3	8.85	50.67	6	0	1.195	0.877372	6.06	91	109	4.2	4.7	High	High	High	High	High	High	1
FALSE	High	Master Protein	Q6PC13	Prohibitin 2 [OS=Danio rerio]	0	34.044	30	8	37	4	302	33.3	9.91	74.62	8	4	1.026	0.995255	1.35	98.1	101.9	3.58	0.82	High	High	High	High	High	High	1
FALSE	High	Master Protein	A0JPF3	Zgc:153748 [OS=Danio rerio]	0	34.004	19	8	26	7	612	69.1	7.58	47.67	8	1	0.928	0.995255	38.55	104.4	95.6	16.59	20.36	High	High	High	High	High	High	1
FALSE	High	Master Protein	A0A0R4IDZ8	talin 1 [OS=Danio rerio]	0	33.909	4	8	22	6	2544	271.3	6.2	20.14	8	2	0.94	0.995255	13.7	101.7	98.3	9.01	8.42	High	High	High	High	High	High	1
FALSE	High	Master Protein	Q6NVC4	Transaldolase [OS=Danio rerio]	0	33.775	23	8	36	8	337	37.9	6.44	69.45	8	0	1.106	0.992358	4.65	95.4	104.6	3.29	0.5	High	High	High	High	High	High	1
FALSE	High	Master Protein	F1QNI9	Calsequestrin [OS=Danio rerio]	0	33.618	26	5	33	5	277	32	4.73	61.31	5	0	0.929	0.995255	6.2	103.2	96.8	4.4	3.79	High	High	High	High	High	High	1
FALSE	High	Master Protein	Q7ZUP0	Acidic leucine-rich nuclear phosphoprotein 32 family member A [OS=Danio rerio]	0	33.407	23	6	28	3	254	29.1	4.08	40.64	6	3	1.192	0.877372	0.56	92	108	1.32	1.66	High	High	High	High	High	High	1
FALSE	High	Master Protein	Q05AL9	Zgc:153629 [OS=Danio rerio]	0	33.296	14	7	49	3	431	47.7	6.55	87.25	7	0	1.131	0.986291	1.72	86.7	113.3	22.2	9.62	Peak Found	Peak Found	High	High	High	High	1
FALSE	High	Master Protein	Q6TGW7	NS1-associated protein 1 [OS=Danio rerio]	0	33.284	14	7	53	2	558	61.9	5.87	86.14	7	0	0.944	0.995255	3.2	102.1	97.9	3.38	3.5	High	High	High	High	High	High	1
FALSE	High	Master Protein	B3DKJ0	Chaperonin-containing TCP1, subunit 7 (Eta) [OS=Danio rerio]	0	33.238	19	7	31	7	547	59.7	7.34	37.4	7	0	0.897	0.992358	0.2	105	95	1.92	0.61	High	High	High	High	High	High	1
FALSE	High	Master Protein	Q7ZVR3	Serine/threonine-protein phosphatase [OS=Danio rerio]	0	33.223	28	7	36	2	332	37.6	6.54	25.95	7	5	1.061	0.995255	0.11	97	103	6.08	3.39	High	High	High	Peak Found	High	High	1
FALSE	High	Master Protein	Q6AZC1	Proteasome (Prosome, macropain) 26S subunit, ATPase, 5 [OS=Danio rerio]	0	33.19	18	5	25	5	406	45.6	7.55	52.65	5	0	1.106	0.992358	12.71	95	105	7.29	2	High	High	High	High	High	High	1
FALSE	High	Master Protein	Q6PBZ1	Ribosomal protein L7a [OS=Danio rerio]	0	33.186	27	7	37	7	266	30	10.56	68.51	7	0	1.292	0.468912	3.27	87.4	112.6	2.61	2.28	High	High	High	High	High	High	1
FALSE	High	Master Protein	Q8JHH3	40S ribosomal protein S5 [OS=Danio rerio]	0	32.963	32	5	37	5	204	22.9	9.6	90.03	5	0	0.988	0.999071	4.63	101.9	98.1	4.96	4.44	High	High	High	High	High	High	1
FALSE	High	Master Protein	Q7ZUW2	Hypoxia up-regulated protein 1 [OS=Danio rerio]	0	32.902	10	8	23	8	980	110.3	5.07	27.56	8	0	0.938	0.995255	3.93	102.3	97.7	9.69	10.04	High	High	High	High	High	High	1
FALSE	High	Master Protein	F1QTT3	junction plakoglobin a [OS=Danio rerio]	0	32.88	13	6	23	5	729	80	6.33	32.22	6	1	0.951	0.995255	3.82	102.4	97.6	1.95	2.38	High	High	High	High	High	High	1
FALSE	High	Master Protein	A0A096X788	Septin 7a [OS=Danio rerio]	0	32.821	19	6	29	1	435	50.4	8.63	26.27	6	1	0.979	0.995255	6.25	106.4	93.6	8.62	8.35	High	High	High	High	High	Peak Found	1
FALSE	High	Master Protein	A0A0R4ITN5	Succinate dehydrogenase [ubiquinone] flavoprotein subunit, mitochondrial [OS=Danio rerio]	0	32.703	10	4	24	4	662	72.4	6.52	45.51	4	0	0.936	0.995255	0.88	103	97	5.08	2.78	High	High	High	High	High	High	1
FALSE	High	Master Protein	A8KBY8	Annexin [OS=Danio rerio]	0	32.676	14	7	22	6	667	75.2	5.14	26.17	7	0	1.184	0.89201	6.58	91.6	108.4	3.78	3.1	High	High	High	High	High	High	1
FALSE	High	Master Protein	Q6PBW3	Ribosomal protein S14 [OS=Danio rerio]	0	32.463	36	4	30	4	151	16.2	9.99	68.7	4	0	0.876	0.992358	5.38	106.6	93.4	6	0.07	High	High	High	High	High	High	1
FALSE	High	Master Protein	Q6P967	Guanine nucleotide-binding protein (G protein), alpha-activating activity polypeptide O, b [OS=Danio rerio]	0	32.404	27	7	32	5	354	39.9	5.41	43.83	7	0	0.969	0.995255	12.7	101.3	98.7	3.93	6.52	High	High	High	High	High	High	1
FALSE	High	Master Protein	Q8JGS9	40S ribosomal protein S18 [OS=Danio rerio]	0	32.372	47	8	64	8	152	17.7	10.99	143.31	8	0	1.111	0.992358	0.25	94.7	105.3	7.27	5.39	High	High	High	High	High	High	1
FALSE	High	Master Protein	Q803S8	cadherin 17, LI cadherin (liver-intestine) [OS=Danio rerio]	0	32.356	9	6	35	6	868	96.6	4.73	61.75	6	0	0.887	0.992358	0.62	104.2	95.8	4.82	2.64	High	High	High	High	High	High	1
FALSE	High	Master Protein	Q6P5M3	ribosomal protein S9 [OS=Danio rerio]	0	32.103	39	9	44	9	194	22.5	10.51	87.23	9	0	1.376	0.209007	1.63	84.8	115.2	6.61	1.11	High	High	High	High	High	High	1
FALSE	High	Master Protein	Q7ZV39	Zgc:56235 [OS=Danio rerio]	0	31.85	20	5	30	3	281	30	8	74.74	5	0	1.017	0.995255	3.18	99.3	100.7	2.84	3.61	High	High	High	High	High	High	1
FALSE	High	Master Protein	Q7ZV05	ribosomal protein S11 [OS=Danio rerio]	0	31.826	47	7	43	7	159	18.4	10.46	75.44	7	0	1.203	0.84246	1.2	91.2	108.8	3.75	1.46	High	High	High	High	High	High	1
FALSE	High	Master Protein	A0A0R4INL7	tropomyosin 2 (beta) [OS=Danio rerio]	0	31.723	16	5	29	1	233	26.9	4.81	81.14	5	0	0.868	0.986291	23.85	103.1	96.9	8.12	2.18	High	Peak Found	Peak Found	Peak Found	Not Found	Peak Found	1
FALSE	High	Master Protein	Q7ZUW4	ADP-ribosylation factor 5 [OS=Danio rerio]	0	31.705	37	5	32	2	180	20.3	6.19	36.09	5	0	1.286	0.495731	4.27	87.3	112.7	6.7	1.75	High	High	Peak Found	Peak Found	High	High	1
FALSE	High	Master Protein	A0A0R4IEU2	Karyopherin (Importin) beta 3 [OS=Danio rerio]	0	31.574	8	7	33	7	1078	121.4	4.88	45.23	7	0	1.132	0.986291	2.06	93.7	106.3	13.89	3.41	High	High	High	High	High	High	1
FALSE	High	Master Protein	Q7SZR4	phosphoglycerate mutase [OS=Danio rerio]	0	31.566	33	7	34	2	254	28.9	6.65	53.77	7	0	1.028	0.995255	17.01	98.6	101.4	5.69	9.2	High	High	High	High	High	High	1
FALSE	High	Master Protein	Q802Z5	Non-POU domain-containing, octamer-binding [OS=Danio rerio]	0	31.544	17	7	37	6	441	50.4	8.46	64.95	7	0	0.933	0.995255	6.75	103.5	96.5	4	3.52	High	High	High	High	High	High	1
FALSE	High	Master Protein	F1REH8	Annexin [OS=Danio rerio]	0	31.507	33	8	31	8	316	35.2	4.64	41.8	8	0	1.105	0.992358	3.58	95	105	3.55	2.73	High	High	High	High	High	High	1
FALSE	High	Master Protein	Q6NYB0	Zgc:77366 [OS=Danio rerio]	0	31.439	18	4	35	4	305	32	8.5	75.89	4	0	1.12	0.992358	2.98	94.3	105.7	3.68	1.19	High	High	High	High	High	High	1
FALSE	High	Master Protein	F1RAG3	nidogen 1a [OS=Danio rerio]	0	31.356	8	6	19	6	1175	130	5.45	32.99	6	0	0.946	0.995255	6.42	102.8	97.2	8.92	20.87	High	High	High	High	High	High	1
FALSE	High	Master Protein	F8W5B8	alpha-1,4 glucan phosphorylase [OS=Danio rerio]	0	31.226	9	7	37	3	854	98.1	6.52	58.42	7	0	1.045	0.995255	1.37	99.1	100.9	4.02	5.57	High	High	High	High	High	High	1
FALSE	High	Master Protein	Q6DI12	Methylenetetrahydrofolate dehydrogenase (NADP+ dependent) [OS=Danio rerio]	0	31.211	13	7	24	7	934	100.4	7.5	36.51	7	0	1.102	0.992358	0.19	94.4	105.6	4.44	2.36	High	High	High	High	High	High	1
FALSE	High	Master Protein	A0A0R4IDW2	glycogenin 1a [OS=Danio rerio]	0	31.058	17	6	22	6	331	37.2	5.74	49.83	6	0	1.064	0.995255	0.14	94	106	7.39	6.25	High	High	High	High	High	High	1
FALSE	High	Master Protein	Q6NUW5	Acidic leucine-rich nuclear phosphoprotein 32 family member E [OS=Danio rerio]	0	30.987	25	5	33	5	250	28.1	3.98	72.99	5	0	1.251	0.639793	1.61	88.9	111.1	2.74	2.25	High	High	High	High	High	High	1
FALSE	High	Master Protein	F1R7X5	Succinate--CoA ligase [GDP-forming] subunit beta, mitochondrial [OS=Danio rerio]	0	30.861	17	7	19	7	432	46.4	5.92	35.89	7	0	1.286	0.49777	16.44	89.1	110.9	5.15	9.07	High	High	High	High	High	High	1
FALSE	High	Master Protein	A9C3T0	protein kinase, cAMP-dependent, regulatory, type II, alpha A [OS=Danio rerio]	0	30.846	18	6	24	6	397	44.7	4.82	54.62	6	0	0.839	0.941042	9.57	105.1	94.9	26.45	9.57	High	High	High	High	High	High	1
FALSE	High	Master Protein	P62247	40S ribosomal protein S8 [OS=Danio rerio]	0	30.757	28	5	32	5	208	24.1	10.52	60.93	5	0	1.196	0.872607	1.11	89.2	110.8	4.94	2.21	High	High	High	High	High	High	1
FALSE	High	Master Protein	Q9PUS4	Proteasome subunit beta type [OS=Danio rerio]	0	30.694	20	4	27	4	255	28	6.4	57.95	4	0	0.946	0.995255	4.56	102.4	97.6	3.42	4.72	High	High	High	High	High	High	1
FALSE	High	Master Protein	X1WBB9	neuro-oncological ventral antigen 2 [OS=Danio rerio]	0	30.492	20	7	30	7	517	53.3	7.21	22.82	7	0	0.969	0.995255	7.85	101.3	98.7	8.62	5.6	High	High	High	High	High	High	1
FALSE	High	Master Protein	A0A0R4IT09	Pyruvate dehydrogenase E1 component subunit alpha [OS=Danio rerio]	0	30.32	18	7	25	7	400	44.4	7.62	59.12	7	0	1.015	0.995255	10.18	99.4	100.6	3.63	6.25	High	High	High	High	High	High	1
FALSE	High	Master Protein	F1QX52	glycine amidinotransferase, mitochondrial [OS=Danio rerio]	0	30.241	14	4	26	4	422	48	7.93	34.02	4	0	0.893	0.992358	21.92	105.6	94.4	24.76	15.58	High	High	High	High	High	High	1
FALSE	High	Master Protein	Q6PBW4	peptidyl-prolyl cis-trans isomerase [OS=Danio rerio]	0	30.21	35	7	39	7	216	23.9	9.22	62.27	7	0	1.012	0.995255	3.28	98	102	2.15	3.04	High	High	High	High	High	High	1
FALSE	High	Master Protein	Q7T3G4	phosphoglycerate mutase [OS=Danio rerio]	0	30.158	34	7	35	5	255	28.8	8.7	61.34	7	0	0.915	0.995255	7.02	104.5	95.5	4.61	5.2	High	High	High	High	High	High	1
FALSE	High	Master Protein	F1QGL7	Calcium/calmodulin-dependent protein kinase type II delta 2 chain [OS=Danio rerio]	0	30.134	16	7	33	4	554	62.4	7.87	50.21	7	0	1.031	0.995255	7.14	100	100	7.48	3.44	High	High	High	High	High	High	1
FALSE	High	Master Protein	Q803G3	Serine/threonine-protein phosphatase [OS=Danio rerio]	0	30.061	33	7	30	7	309	35.5	5.43	39.3	7	0	0.979	0.995255	0.34	101.1	98.9	9.02	3.71	High	High	High	High	High	High	1
FALSE	High	Master Protein	Q29RE8	neurofilament, light polypeptide [OS=Danio rerio]	0	30	14	7	31	5	579	65.3	4.51	41.52	7	0	0.875	0.992358	1.72	106.7	93.3	5.09	9.45	High	High	High	High	High	High	1
FALSE	High	Master Protein	Q6ZM34	Vacuolar protein sorting-associated protein 35 [OS=Danio rerio]	0	29.993	13	8	24	8	831	95.2	5.44	17.36	8	0	0.93	0.995255	2.46	104.7	95.3	2.79	5.91	High	High	High	High	High	High	1
FALSE	High	Master Protein	F5H8N4	Leucine-rich pentatricopeptide repeat-containing [OS=Danio rerio]	0	29.866	6	8	24	8	1461	163.4	6.44	22.95	8	0	0.949	0.995255	2.65	104	96	3.79	5.69	High	High	High	High	High	High	1
FALSE	High	Master Protein	E7FE20	troponin T2d, cardiac [OS=Danio rerio]	0	29.828	22	5	28	4	239	28.3	9.44	31.09	5	0	1.106	0.992358	2.6	94.2	105.8	5.97	4.01	High	High	High	High	High	High	1
FALSE	High	Master Protein	Q7ZW04	S-adenosylmethionine synthase [OS=Danio rerio]	0	29.792	19	5	22	2	390	43.3	6.8	55.56	5	3	2.116	8.99722e-07	0.87	64.2	135.8	13.04	34.53	High	High	High	High	High	High	1
FALSE	High	Master Protein	Q66HW2	EH-domain containing 1 [OS=Danio rerio]	0	29.772	14	6	28	4	532	60	6.38	34.82	6	2	1.011	0.995255	1.56	99.8	100.2	0.53	4.79	High	High	High	High	High	High	1
FALSE	High	Master Protein	Q90WA5	Protein disulfide isomerase family A, member 6 [OS=Danio rerio]	0	29.74	19	5	16	5	440	48	5.34	31.38	5	0	1.047	0.995255	2.48	97.6	102.4	0.37	24.84	High	High	High	High	High	High	1
FALSE	High	Master Protein	F1R4C8	NADH dehydrogenase (Ubiquinone) Fe-S protein 3, (NADH-coenzyme Q reductase) [OS=Danio rerio]	0	29.64	35	6	25	6	255	29.5	6.1	36.43	6	0	1.084	0.995255	11.7	96	104	6.62	5.51	High	High	High	High	High	High	1
FALSE	High	Master Protein	Q802V3	Vil1l protein [OS=Danio rerio]	0	29.588	10	7	32	7	834	93.9	5.9	64.68	7	0	0.872	0.988507	0.95	107.3	92.7	1.11	1.12	High	High	High	High	High	High	1
FALSE	High	Master Protein	Q7ZUI4	thioredoxin [OS=Danio rerio]	0	29.55	52	4	35	4	108	12	4.91	53.19	4	0	0.879	0.992358	0.59	106.4	93.6	1.67	3.77	High	High	High	High	High	High	1
FALSE	High	Master Protein	F1Q4N7	acidic (leucine-rich) nuclear phosphoprotein 32 family, member B [OS=Danio rerio]	0	29.477	28	6	29	3	259	29.5	4.03	34.57	6	0	1.117	0.992358	13.89	95.7	104.3	8.63	3.55	High	High	High	High	High	High	1
FALSE	High	Master Protein	Q66I42	moesin A [OS=Danio rerio]	0	29.335	17	7	40	5	579	68	6.1	21.4	7	2	1.066	0.995255	1.7	97.6	102.4	2.29	2.38	High	High	High	High	High	High	1
FALSE	High	Master Protein	A8KC60	Zgc:92586 protein [OS=Danio rerio]	0	29.12	14	8	14	8	718	82.8	7.01	15.57	8	0	0.984	0.995563	2	100.1	99.9	14.82	4.75	High	High	High	High	High	High	1
FALSE	High	Master Protein	Q66IB6	high mobility group box 2b [OS=Danio rerio]	0	29.098	30	6	27	6	214	24.2	5.91	40.63	6	0	1.094	0.99286	0.34	97.7	102.3	2.57	4.88	High	High	High	High	High	High	1
FALSE	High	Master Protein	Q1LYC9	calpain, small subunit 1 a [OS=Danio rerio]	0	29.025	40	5	20	4	216	24.4	5.47	33.82	5	2	1.001	0.995255	3.32	99.1	100.9	2.56	0.99	High	High	High	High	High	High	1
FALSE	High	Master Protein	Q71N41	guanidinoacetate N-methyltransferase [OS=Danio rerio]	0	29.003	32	4	28	4	234	26.7	6.32	50.79	4	0	0.915	0.995255	0.11	104.5	95.5	4.79	1.93	High	High	High	High	High	High	1
FALSE	High	Master Protein	Q5RI46	Epiphycan [OS=Danio rerio]	0	28.869	27	7	20	7	321	36	4.86	31.13	7	0	0.897	0.992358	2.49	105.4	94.6	1.52	1.54	High	High	High	High	High	High	1
FALSE	High	Master Protein	B0S708	novel protein similar to vertebrate alanyl-tRNA synthetase (AARS) [OS=Danio rerio]	0	28.812	8	6	25	6	988	109.2	5.6	27.61	6	0	0.976	0.995255	6.2	87.8	112.2	21.7	19.54	High	High	High	High	High	High	1
FALSE	High	Master Protein	Q08CQ0	Zgc:152830 [OS=Danio rerio]	0	28.799	15	5	14	5	512	55.5	7.77	31.34	5	0	1.134	0.986291	17.97	93.7	106.3	6.82	6.26	High	High	High	High	High	High	1
FALSE	High	Master Protein	F1R972	caveolae-associated protein 4a [OS=Danio rerio]	0	28.777	20	6	21	6	364	40.5	7.58	30.9	6	0	1.311	0.401702	4.14	85.2	114.8	24.11	4.52	High	High	High	High	High	High	1
FALSE	High	Master Protein	Q1ECV0	LOC556764 protein [OS=Danio rerio]	0	28.717	13	6	26	5	519	59.2	8.92	43.49	6	1	0.933	0.995255	5.98	101.7	98.3	4.84	3.27	High	High	High	High	High	High	1
FALSE	High	Master Protein	A0A0G2L559	Uncharacterized protein [OS=Danio rerio]	0	28.593	21	6	18	4	477	53.6	6.86	24.63	6	1	0.913	0.995255	5.61	104	96	9.43	3.85	High	High	High	High	High	High	1
FALSE	High	Master Protein	F1QI59	Serine/threonine-protein phosphatase [OS=Danio rerio]	0	28.568	22	6	29	1	327	37.2	6.19	23.93	6	0	0.958	0.995255	15.86	102.2	97.8	14.87	1.52	Peak Found	Peak Found	Peak Found	Peak Found	High	High	1
FALSE	High	Master Protein	F1QP23	glutamyl-prolyl-tRNA synthetase [OS=Danio rerio]	0	28.565	7	8	25	8	1683	186.5	8.43	9.62	8	0	0.825	0.877372	3.53	111.4	88.6	10.99	7.47	High	High	High	High	High	High	1
FALSE	High	Master Protein	Q6PC53	peptidyl-prolyl cis-trans isomerase [OS=Danio rerio]	0	28.492	20	4	55	4	164	17.5	8.07	110.72	4	0	0.835	0.910562	0.89	109.4	90.6	3.16	1.92	High	High	High	High	High	High	1
FALSE	High	Master Protein	Q4ZGL0	Cypher/ZASP splice variant 2 beta [OS=Danio rerio]	0	28.481	11	5	26	3	580	62.9	7.94	55.84	5	2	0.757	0.445211	7.92	116.5	83.5	5.05	17.07	High	High	High	High	High	High	1
FALSE	High	Master Protein	F6PB84	Heterogeneous nuclear ribonucleoprotein K,-like [OS=Danio rerio]	0	28.366	19	5	26	4	431	47.8	6.19	44.17	5	0	1.21	0.808196	25.92	82.6	117.4	34.81	20.04	High	High	High	High	High	High	1
FALSE	High	Master Protein	Q5TZ27	Synaptotagmin Ia [OS=Danio rerio]	0	28.325	17	6	18	5	419	47.4	8.87	21.85	6	1	0.962	0.995255	1.74	104.3	95.7	3.39	2.92	High	High	High	High	High	High	1
FALSE	High	Master Protein	Q7ZTI4	Ubiquitin carboxyl-terminal hydrolase [OS=Danio rerio]	0	28.203	28	4	22	4	218	24.2	5.25	41.32	4	0	0.881	0.992358	2.61	105.7	94.3	9.21	2.23	High	High	High	High	High	High	1
FALSE	High	Master Protein	B8A565	Complement component 9 [OS=Danio rerio]	0	28.109	16	7	28	7	673	72.7	5.49	15.14	7	0	1.162	0.966148	11.89	92.3	107.7	4.11	14.68	High	High	High	High	High	High	1
FALSE	High	Master Protein	X1WDM1	Neural cell adhesion molecule 1a [OS=Danio rerio]	0	28.041	9	6	15	6	837	92.6	4.89	28.17	6	0	0.969	0.995255	1.07	101.2	98.8	4.55	2.76	High	High	High	High	High	High	1
FALSE	High	Master Protein	Q1LWH1	Ribosomal protein S16 [OS=Danio rerio]	0	28.036	41	7	43	7	146	16.3	10.14	96.45	7	0	1.02	0.995255	1.12	99	101	1.24	1	High	High	High	High	High	High	1
FALSE	High	Master Protein	F1QVB1	Prostaglandin reductase 1 [OS=Danio rerio]	0	28.021	17	5	30	5	329	35.8	6.54	53.91	5	0	1.044	0.995255	2.66	97	103	2.12	3.08	High	High	High	High	High	High	1
FALSE	High	Master Protein	B3DFP9	Apolipoprotein A-II [OS=Danio rerio]	0	27.917	33	4	28	4	141	15.5	7.18	74.94	4	0	0.925	0.995255	6.2	104	96	7.14	2.3	High	High	High	High	High	High	1
FALSE	High	Master Protein	Q7ZTI0	Sjogren syndrome antigen B (autoantigen La) [OS=Danio rerio]	0	27.909	22	7	24	7	401	46.1	7.14	25.3	7	0	1.112	0.992358	1.04	94.5	105.5	2.5	2.18	High	High	High	High	High	High	1
FALSE	High	Master Protein	Q803N7	casein kinase 2 alpha 1 [OS=Danio rerio]	0	27.851	23	6	25	6	395	45.6	7.72	43.17	6	0	1.263	0.585082	2.79	89.3	110.7	4.51	2.62	High	High	High	High	High	High	1
FALSE	High	Master Protein	F1QZ50	AHNAK nucleoprotein [OS=Danio rerio]	0	27.667	14	8	23	8	6417	684.7	6.16	21.6	8	0	1.051	0.995255	12.77	95.7	104.3	22.6	4.83	High	High	High	High	High	High	1
FALSE	High	Master Protein	F1QMC3	Septin 7b [OS=Danio rerio]	0	27.5	18	6	25	2	414	48.1	8.46	28.08	6	4	0.962	0.995255	0.1	102	98	1.18	0.91	High	High	Peak Found	Peak Found	High	High	1
FALSE	High	Master Protein	Q9PVF8	Catenin (cadherin-associated protein), alpha [OS=Danio rerio]	0	27.406	11	7	32	5	907	100.5	6.2	48.32	7	2	0.771	0.535796	1.9	112.1	87.9	2.95	13.02	High	High	High	High	High	High	1
FALSE	High	Master Protein	Q7ZV16	eukaryotic translation elongation factor 1 beta 2 [OS=Danio rerio]	0	27.403	39	6	35	5	225	24.5	4.65	29.27	6	1	1.097	0.992358	0.13	95.8	104.2	4.86	6.26	High	High	High	High	High	High	1
FALSE	High	Master Protein	Q6P2A9	Far upstream element (FUSE)-binding protein 1 [OS=Danio rerio]	0	27.374	9	5	19	4	642	66.7	7.62	28.28	5	1	0.831	0.898956	1.9	109.2	90.8	3.6	7.13	High	High	High	High	High	High	1
FALSE	High	Master Protein	Q1LVV8	Structural maintenance of chromosomes protein [OS=Danio rerio]	0	27.341	10	8	16	8	1216	141.5	6.79	18.7	8	0	1.069	0.995255	18.58	96.7	103.3	15.09	5.59	High	High	High	High	High	High	1
FALSE	High	Master Protein	Q08CC2	Succinyl-CoA:3-ketoacid-coenzyme A transferase [OS=Danio rerio]	0	27.1	13	4	21	3	526	57.6	7.17	26.44	4	0	0.912	0.995255	6.18	106.9	93.1	22.75	14.12	High	High	High	High	High	High	1
FALSE	High	Master Protein	Q6NYA4	Ribophorin II [OS=Danio rerio]	0	27	18	6	24	6	630	69	5.39	22.49	6	0	0.919	0.995255	23.15	95.7	104.3	11.2	31.81	High	High	High	High	High	High	1
FALSE	High	Master Protein	B2GRP4	Coatomer subunit gamma [OS=Danio rerio]	0	26.705	11	7	33	7	873	97.5	5.67	27.75	7	0	0.988	0.999071	1.52	100.9	99.1	3.55	2.29	High	High	High	High	High	High	1
FALSE	High	Master Protein	Q5XJS8	Hsd17b10 protein [OS=Danio rerio]	0	26.703	24	4	27	4	260	27	7.91	36.03	4	0	1.132	0.986291	2.94	93.8	106.2	8.47	3.54	High	High	High	High	High	High	1
FALSE	High	Master Protein	A5PN55	malic enzyme [OS=Danio rerio]	0	26.584	21	7	15	7	581	64.9	7.02	15.9	7	0	1.081	0.995255	0.84	95.8	104.2	11.45	6.96	High	High	High	High	High	High	1
FALSE	High	Master Protein	B3DFQ1	calpain, small subunit 1 b [OS=Danio rerio]	0	26.36	23	3	18	2	213	24.3	5.12	10.59	3	0	1.149	0.986291	15.98	91.6	108.4	7.63	12.82	High	High	High	High	High	High	1
FALSE	High	Master Protein	Q803N5	TAR DNA-binding protein,-like [OS=Danio rerio]	0	26.342	28	6	29	3	303	34.3	6.06	44.86	6	3	1.034	0.995255	5.27	98.3	101.7	4.37	7.66	High	High	High	High	High	High	1
FALSE	High	Master Protein	F1QSP8	Peroxiredoxin 4 [OS=Danio rerio]	0	26.289	27	6	25	4	260	29.1	6.61	47.06	6	0	1.115	0.992358	4.43	94.6	105.4	1.33	2.53	High	High	High	High	High	High	1
FALSE	High	Master Protein	Q7ZU48	Heterogeneous nuclear ribonucleoprotein A0,-like [OS=Danio rerio]	0	26.262	26	4	32	4	302	32	7.78	40.87	4	0	1.116	0.992358	8.78	94.5	105.5	8.09	1.94	High	High	High	High	High	High	1
FALSE	High	Master Protein	A0A0G2KP17	wu:fc46h12 [OS=Danio rerio]	0	26.255	40	5	32	5	164	18.5	6.51	28.36	5	0	1.003	0.995255	0.37	103.4	96.6	5.81	11.42	High	High	High	High	High	High	1
FALSE	High	Master Protein	Q7ZTT4	Chloride intracellular channel 4 [OS=Danio rerio]	0	26.207	29	6	17	3	252	28.4	5.97	18.69	6	3	1.041	0.995255	0.25	98	102	5.9	4.19	Peak Found	High	Peak Found	High	Peak Found	High	1
FALSE	High	Master Protein	Q6PBB2	pL10 [OS=Danio rerio]	0	26.196	9	5	13	4	688	75.8	8.13	19.62	5	0	1.047	0.995255	16.16	97.7	102.3	9.51	7.34	High	High	High	High	High	High	1
FALSE	High	Master Protein	Q7ZUM5	Heat shock protein 4 [OS=Danio rerio]	0	25.987	10	6	18	3	840	94.7	5.16	29.75	6	3	0.825	0.877372	13.07	110.5	89.5	22.02	22.79	High	High	High	High	Peak Found	Peak Found	1
FALSE	High	Master Protein	Q504F5	Calpain 2, (m/II) large subunit b [OS=Danio rerio]	0	25.937	13	7	24	4	696	78.2	5.45	28.51	7	3	1.02	0.995255	0.71	99	101	1.02	1.47	High	High	High	High	High	High	1
FALSE	High	Master Protein	E7EZA7	peptidyl arginine deiminase, type II [OS=Danio rerio]	0	25.924	10	5	35	5	701	79.1	5.68	27.47	5	0	0.961	0.995255	0.26	100.4	99.6	4.25	10.66	High	High	High	High	High	High	1
FALSE	High	Master Protein	Q6P0R5	SET and MYND domain containing 1a [OS=Danio rerio]	0	25.862	13	4	27	4	485	54.5	7.4	38.88	4	0	0.952	0.995255	6.32	100.6	99.4	2.28	8.67	High	High	High	High	High	High	1
FALSE	High	Master Protein	Q5BLE6	Zgc:113054 [OS=Danio rerio]	0	25.756	12	6	23	6	551	60.7	5.95	19.2	6	0	0.943	0.995255	0.53	101.5	98.5	3.62	2.44	High	High	High	High	High	High	1
FALSE	High	Master Protein	F6P731	Hemoglobin, alpha embryonic 1.3 [OS=Danio rerio]	0	25.741	40	5	24	5	155	16.9	9.36	54.6	5	0	0.552	0.000471514	0.83	128.9	71.1	2.19	5.03	High	High	High	High	High	High	1
FALSE	High	Master Protein	Q6NX10	Solute carrier family 25 (Mitochondrial carrier adenine nucleotide translocator), member 4 [OS=Danio rerio]	0	25.74	29	7	35	1	298	32.7	9.73	66.45	7	0	1.015	0.995255	5.34	92.1	107.9	13.98	11.27	High	Peak Found	Peak Found	Peak Found	Peak Found	Peak Found	1
FALSE	High	Master Protein	A0A0R4ILA8	proteasome 26S subunit, ATPase 3 [OS=Danio rerio]	0	25.732	20	6	22	6	427	47.9	5.22	34.45	6	0	1.076	0.995255	2.06	98	102	16.72	5.35	High	High	High	High	High	High	1
FALSE	High	Master Protein	A5WWI1	UMP-CMP kinase [OS=Danio rerio]	0	25.714	28	5	20	5	225	26	8.84	21.48	5	0	1.067	0.995255	4.97	96	104	2.46	2.88	High	High	High	High	High	High	1
FALSE	High	Master Protein	X1WE08	Proteasome subunit alpha type [OS=Danio rerio]	0	25.648	31	5	19	5	238	26.3	6.8	10.46	5	0	0.892	0.992358	0.26	103.2	96.8	3.24	5.65	High	High	High	High	High	High	1
FALSE	High	Master Protein	Q5RGV1	inosine-5'-monophosphate dehydrogenase 1b [OS=Danio rerio]	0	25.619	12	5	26	5	514	55.6	7.52	50.05	5	0	0.993	0.999363	1.42	100.5	99.5	3.47	5.08	High	High	High	High	High	High	1
FALSE	High	Master Protein	A0A0R4IGK4	stomatin [OS=Danio rerio]	0	25.602	20	5	23	5	305	34	5.26	45.12	5	0	1.005	0.995255	1.77	99.3	100.7	2.3	4.34	High	High	High	High	High	High	1
FALSE	High	Master Protein	B8JIS5	glutathione S-transferase mu tandem duplicate 3 [OS=Danio rerio]	0	25.57	25	6	34	2	219	25.8	6.37	40.91	6	0	1.155	0.986291	0.68	91.9	108.1	4.4	2.99	Peak Found	High	High	High	High	High	1
FALSE	High	Master Protein	Q66HV4	Coatomer subunit beta [OS=Danio rerio]	0	25.493	9	5	19	5	953	107	6.05	9.96	5	0	1.264	0.583607	13.28	94.7	105.3	18.9	33.86	High	High	High	High	High	High	1
FALSE	High	Master Protein	A0A140LGK1	Plastin-2 [OS=Danio rerio]	0	25.481	13	6	36	2	623	69.6	5.26	63.8	6	0	1.232	0.717988	0.27	89.5	110.5	9.33	0.95	High	Peak Found	Peak Found	High	High	High	1
FALSE	High	Master Protein	Q9YHX5	Vimentin [OS=Danio rerio]	0	25.381	13	7	55	3	455	52.5	5.19	85.64	7	0	0.838	0.933965	14.69	108.8	91.2	7.5	40.81	High	High	Peak Found	Peak Found	Peak Found	High	1
FALSE	High	Master Protein	Q6PEI9	Collagen, type I, alpha 3 [OS=Danio rerio]	0	25.308	2	3	24	2	1449	136.8	5.53	62.01	3	0	0.779	0.589683	0.34	111.6	88.4	3.21	1.73	High	High	High	High	High	High	1
FALSE	High	Master Protein	X1WET9	Eukaryotic translation initiation factor 3 subunit B [OS=Danio rerio]	0	25.295	12	5	16	5	681	79.6	5.5	27.02	5	0	0.876	0.992358	3.11	106.6	93.4	7.02	21.33	High	High	High	High	High	High	1
FALSE	High	Master Protein	Q7ZV77	Proteasome subunit alpha type [OS=Danio rerio]	0	25.28	25	5	26	5	261	29.3	7.71	31.12	5	0	1.301	0.438813	2.14	86.9	113.1	8.54	2.26	High	High	High	High	High	High	1
FALSE	High	Master Protein	Q7ZUG6	ribosomal protein L30 [OS=Danio rerio]	0	25.152	57	5	32	5	117	13	9.63	67.86	5	0	0.967	0.995255	1.77	100.4	99.6	4.09	2.61	High	High	High	High	High	High	1
FALSE	High	Master Protein	Q804W0	Parvalbumin 1 [OS=Danio rerio]	0	25.151	46	4	44	2	109	11.4	4.64	82.95	4	0	0.905	0.995255	0.03	105	95	1.42	3.85	High	High	High	High	High	High	1
FALSE	High	Master Protein	F1QR62	Collapsin response mediator protein 1 [OS=Danio rerio]	0	25.108	8	4	28	2	575	62.6	6.83	59.47	4	0	0.88	0.992358	72.22	104.8	95.2	29.95	53.72	Peak Found	High	High	Peak Found	High	Peak Found	1
FALSE	High	Master Protein	Q6TGT2	Cytotoxic granule-associated RNA binding protein 1, like [OS=Danio rerio]	0	25.094	25	6	18	5	342	38	8.13	26.31	6	1	1.07	0.995255	3.72	96	104	3.93	1.68	High	High	High	High	High	High	1
FALSE	High	Master Protein	Q7ZU44	High density lipoprotein-binding protein (Vigilin) [OS=Danio rerio]	0	25.03	6	5	21	5	1208	134.6	6.74	34	5	0	0.982	0.995255	0.78	100.8	99.2	2.11	4.77	High	High	High	High	High	High	1
FALSE	High	Master Protein	A4IGF7	Zgc:162944 protein [OS=Danio rerio]	0	25.021	31	6	32	5	224	24	6.3	66.48	6	1	1.069	0.995255	6.66	95.7	104.3	10.26	1.93	High	High	High	High	High	High	1
FALSE	High	Master Protein	Q6NYN3	Importin 7 [OS=Danio rerio]	0	24.928	7	6	22	6	1039	119.4	4.75	25.62	6	0	1.022	0.995255	0.01	95.5	104.5	4.57	6.46	High	High	High	High	High	High	1	Acetyl [N-Term]
FALSE	High	Master Protein	F1Q7F8	RNA-binding motif protein 4.2 [OS=Danio rerio]	0	24.911	16	5	21	5	384	42.3	9.16	43.47	5	0	1.099	0.992358	5.12	95.3	104.7	9.29	5.56	High	High	High	High	High	High	1
FALSE	High	Master Protein	Q6IQH4	proteasome 26S subunit, non-ATPase 8 [OS=Danio rerio]	0	24.718	27	6	27	6	267	31	6.93	12.59	6	0	0.952	0.995255	7.5	102.4	97.6	5.47	0.87	High	High	High	High	High	High	1
FALSE	High	Master Protein	Q5NJL3	Matrilin-3a [OS=Danio rerio]	0	24.615	27	6	25	6	295	32.8	7.66	31	6	0	1.678	0.00266577	14.04	74.7	125.3	25.87	2.68	High	High	High	High	High	High	1
FALSE	High	Master Protein	Q7ZUU6	creatine kinase, mitochondrial 2a (sarcomeric) [OS=Danio rerio]	0	24.609	26	3	25	1	178	20.5	8.85	38.38	3	0	1.102	0.992358	14.96	92.4	107.6	16.13	5.49	High	High	High	High	High	High	1
FALSE	High	Master Protein	Q803J2	Ube2n protein [OS=Danio rerio]	0	24.603	34	4	34	1	154	17.3	6	58.44	4	0	0.795	0.710437	0.14	110.9	89.1	6.41	2.71	High	High	High	High	High	High	1
FALSE	High	Master Protein	Q6IQK3	Vesicle-associated membrane protein 3 (cellubreVin) [OS=Danio rerio]	0	24.593	39	3	19	3	102	11.3	8.53	32.4	3	0	0.762	0.480545	0.48	113.1	86.9	1.39	3.19	High	High	High	High	High	High	1
FALSE	High	Master Protein	F8W5Z1	retinoschisin 1a [OS=Danio rerio]	0	24.54	39	6	19	6	180	20.8	8.16	36.3	6	0	0.866	0.986291	6.47	104.4	95.6	11.82	19.53	High	High	High	High	High	High	1
FALSE	High	Master Protein	B8A5D3	asparaginyl-tRNA synthetase [OS=Danio rerio]	0	24.534	14	6	22	6	556	63.8	6.13	25.23	6	0	0.985	0.997576	4.38	100.1	99.9	1.45	3.85	High	High	High	High	High	High	1
FALSE	High	Master Protein	A0A0R4IC11	Lysine--tRNA ligase [OS=Danio rerio]	0	24.455	9	6	26	6	577	66.1	6.34	41.77	6	0	0.723	0.258516	6.46	115.1	84.9	1.4	25.17	High	High	High	High	High	High	1
FALSE	High	Master Protein	Q1JPX7	Sept2 protein [OS=Danio rerio]	0	24.443	20	5	20	2	414	47.4	6.55	16.38	5	3	1.089	0.995255	2.22	94.3	105.7	4.37	1.94	High	High	High	High	High	High	1
FALSE	High	Master Protein	F1R9C6	prohibitin 2b [OS=Danio rerio]	0	24.302	20	6	30	2	303	33.8	9.91	53.71	6	0	1.136	0.986291	2.53	89.5	110.5	5.56	8.59	High	High	High	High	High	High	1
FALSE	High	Master Protein	Q7ZV92	PRP19/PSO4 homolog (S. cerevisiae) [OS=Danio rerio]	0	24.233	15	6	15	6	505	54.7	6.58	21.56	6	0	0.792	0.684658	1.53	114	86	4.22	5.63	High	High	High	High	High	High	1
FALSE	High	Master Protein	E7EXE7	Zmp:0000000760 [OS=Danio rerio]	0	24.195	8	4	20	4	780	80.3	9.36	31.71	4	0	0.84	0.941042	0.25	108.7	91.3	2.48	1.94	High	High	High	High	High	High	1
FALSE	High	Master Protein	F1QUG5	Eukaryotic translation initiation factor 3 subunit C [OS=Danio rerio]	0	24.194	8	6	18	6	926	106.4	5.58	5.6	6	0	0.901	0.995255	7.77	106.7	93.3	6.39	3.06	High	High	High	High	High	High	1
FALSE	High	Master Protein	Q7T3F3	Ubiquitin-conjugating enzyme E2N-like [OS=Danio rerio]	0	24.181	34	4	28	1	154	17.3	6	39.75	4	4	0.742	0.36753	0.94	113.9	86.1	1.77	2.01	High	High	High	High	High	High	1
FALSE	High	Master Protein	Q5XJ54	glutaredoxin 3 [OS=Danio rerio]	0	24.167	25	7	15	7	326	36.3	5.29	20.97	7	0	1.26	0.591977	0.79	89.4	110.6	2.46	20.67	High	High	High	High	High	High	1
FALSE	High	Master Protein	F1QB21	2,4-dienoyl CoA reductase 1, mitochondrial [OS=Danio rerio]	0	24.143	20	5	25	5	333	35.5	8.88	20.84	5	0	1.053	0.995255	9.51	98.2	101.8	4.98	2.78	High	High	High	High	High	High	1
FALSE	High	Master Protein	Q6NWL9	Pdlim7 protein [OS=Danio rerio]	0	24.046	49	6	26	6	207	23.4	7.5	28.01	6	0	0.807	0.772284	4.98	111.9	88.1	2.54	8.09	High	High	High	High	High	High	1
FALSE	High	Master Protein	Q6TGV6	Proteasome subunit alpha type [OS=Danio rerio]	0	24.042	24	4	24	4	241	26.4	4.82	28.26	4	0	1.038	0.995255	5.22	97.5	102.5	5.92	1.76	High	High	High	High	High	High	1
FALSE	High	Master Protein	Q6NV33	Isocitrate dehydrogenase [NAD] subunit, mitochondrial [OS=Danio rerio]	0	24.011	19	5	20	5	365	40	7.39	45	5	0	0.866	0.986291	0.93	105.6	94.4	5.01	16.75	High	High	High	High	High	High	1
FALSE	High	Master Protein	A8E526	ribosomal protein L14 [OS=Danio rerio]	0	23.963	38	5	28	5	139	16.1	10.33	63.09	5	0	1.072	0.995255	0.97	95.8	104.2	10.19	1.28	High	High	High	High	High	High	1
FALSE	High	Master Protein	F1R5W5	Sideroflexin [OS=Danio rerio]	0	23.91	22	4	18	4	322	35.5	9.29	29.08	4	0	1.262	0.589683	9.49	85.4	114.6	17.04	5	High	High	High	High	High	High	1
FALSE	High	Master Protein	F1Q4N4	NADH dehydrogenase (ubiquinone) Fe-S protein 2 [OS=Danio rerio]	0	23.901	11	4	15	4	464	52.7	6.84	36.76	4	0	1.187	0.89201	8.23	91.2	108.8	4.04	56.15	High	High	High	High	High	High	1
FALSE	High	Master Protein	Q6DHP2	troponin I type 2b (skeletal, fast), tandem duplicate 2 [OS=Danio rerio]	0	23.874	22	4	15	3	176	20.1	8.97	27.82	4	1	0.941	0.995255	2.28	103.9	96.1	4.97	4.1	High	High	High	High	High	High	1
FALSE	High	Master Protein	Q5RKM6	Phenylalanine-tRNA synthetase-like [OS=Danio rerio]	0	23.855	13	7	14	7	590	66.1	5.17	9.58	7	0	0.856	0.986291	5.49	105.6	94.4	3.8	12.22	High	High	High	High	High	High	1
FALSE	High	Master Protein	Q6NYL7	Zgc:77517 [OS=Danio rerio]	0	23.763	17	6	35	4	405	44.8	4.96	51.18	6	0	1.074	0.995255	2.84	97.1	102.9	3.33	3.48	High	High	High	High	High	High	1
FALSE	High	Master Protein	Q6NUW4	Zgc:85829 [OS=Danio rerio]	0	23.75	29	7	18	7	264	28.6	5.38	34.2	7	0	0.993	0.999071	2.66	99.8	100.2	2.14	1.93	High	High	High	High	High	High	1
FALSE	High	Master Protein	I3ITF4	recoverin 3 [OS=Danio rerio]	0	23.732	42	6	24	5	189	21.7	4.78	23.53	6	0	0.964	0.995255	15.01	102.4	97.6	5.83	8.18	High	High	High	High	High	High	1
FALSE	High	Master Protein	F1QFJ8	Heterogeneous nuclear ribonucleoprotein H1,-like [OS=Danio rerio]	0	23.621	17	5	23	4	407	44.1	6.96	19.19	5	0	1.038	0.995255	2.87	99.1	100.9	2.39	2.53	High	High	High	High	High	High	1
FALSE	High	Master Protein	F1QPC0	vitellogenin 3, phosvitinless [OS=Danio rerio]	0	23.614	5	4	13	4	1260	140.7	7.39	25.42	4	0	1.325	0.36753	3.21	85	115	10.31	4.1	High	High	High	High	High	High	1
FALSE	High	Master Protein	Q5RKM3	Stress-induced phosphoprotein 1 [OS=Danio rerio]	0	23.609	10	5	17	5	542	61.6	6.81	37.56	5	0	0.957	0.995255	1.2	63.5	136.5	52.62	39.62	High	High	High	High	High	High	1
FALSE	High	Master Protein	E7FE90	Fetuin B [OS=Danio rerio]	0	23.478	12	5	27	5	499	56.7	6.79	43.85	5	0	0.845	0.966148	0.74	108.4	91.6	4.01	2.38	High	High	High	High	High	High	1
FALSE	High	Master Protein	Q802D5	Profilin [OS=Danio rerio]	0	23.445	47	4	33	4	140	15.2	7.83	43.72	4	0	0.919	0.995255	3.45	103.8	96.2	8.94	3.95	High	High	High	High	High	High	1
FALSE	High	Master Protein	Q7T2P7	Glutamine synthetase [OS=Danio rerio]	0	23.196	16	5	21	3	371	41.6	5.9	39.75	5	2	1.209	0.808196	16.59	90.5	109.5	9.51	5.56	High	High	High	High	High	High	1
FALSE	High	Master Protein	A9LDD9	Mitochondrial serine hydroxymethyltransferase [OS=Danio rerio]	0	23.171	12	6	23	6	492	54.4	8.59	43.39	6	0	1.076	0.995255	0.59	96.3	103.7	4.95	2.86	High	High	High	High	High	High	1
FALSE	High	Master Protein	Q6P5J0	alpha-amylase [OS=Danio rerio]	0	23.144	12	5	19	5	512	56.9	6.89	31.86	5	0	1.18	0.904402	11.93	93.7	106.3	8.24	3.61	High	High	High	High	High	High	1
FALSE	High	Master Protein	F6NL35	si:ch211-214j24.9 [OS=Danio rerio]	0	23.065	10	4	20	4	545	57.3	6.11	39.02	4	0	0.828	0.89201	4.93	109.4	90.6	7.75	0.74	High	High	High	High	High	High	1
FALSE	High	Master Protein	A8E515	Ndufa9 protein [OS=Danio rerio]	0	23	16	4	19	4	380	42.9	9.69	12.28	4	0	1.231	0.717988	14.68	90.9	109.1	8.36	5.35	High	High	High	High	High	High	1
FALSE	High	Master Protein	Q6P980	superoxide dismutase [OS=Danio rerio]	0	22.899	25	5	26	5	224	25	8.16	40.37	5	0	1.2	0.858558	3.63	90.9	109.1	6.05	3.55	High	High	High	High	High	High	1
FALSE	High	Master Protein	F1QDB3	Zgc:92630 [OS=Danio rerio]	0	22.851	29	5	21	5	255	27.8	6.86	26.03	5	0	0.992	0.999837	1.79	101.2	98.8	2.35	3.74	High	High	High	High	High	High	1
FALSE	High	Master Protein	Q6PGU7	isoleucyl-tRNA synthetase [OS=Danio rerio]	0	22.836	4	5	12	5	1271	145	6.67	19.76	5	0	1.21	0.808196	70.61	94.8	105.2	40.07	31.74	High	High	High	High	High	Peak Found	1
FALSE	High	Master Protein	Q6NXB9	Protein disulfide-isomerase [OS=Danio rerio]	0	22.834	14	6	13	6	488	54.6	5.05	19.08	6	0	0.917	0.995255	2.13	102.7	97.3	4.22	3.37	High	High	High	High	Peak Found	High	1
FALSE	High	Master Protein	Q6P0I2	Proteasome subunit alpha type [OS=Danio rerio]	0	22.805	27	5	23	5	251	28.1	8.84	33.75	5	0	1.031	0.995255	2.66	98.5	101.5	0.51	2.83	High	High	High	High	High	High	1
FALSE	High	Master Protein	F1QGW6	eukaryotic translation initiation factor 2 subunit 3 [OS=Danio rerio]	0	22.799	17	4	16	4	472	51.2	8	17.61	4	0	1.049	0.995255	14.22	97.6	102.4	6.98	4.6	High	High	High	High	High	High	1
FALSE	High	Master Protein	Q6IQ89	Zgc:86898 [OS=Danio rerio]	0	22.71	16	4	21	4	308	33.8	9.82	40.8	4	0	1.066	0.995255	5.65	96.8	103.2	1.32	7.46	High	High	High	High	High	High	1
FALSE	High	Master Protein	R4GEX4	Eukaryotic translation initiation factor 3, subunit F [OS=Danio rerio]	0	22.653	21	5	17	5	282	31.2	5.45	35.97	5	0	1.024	0.995255	0.27	96.5	103.5	3.42	3.26	High	High	High	High	High	High	1
FALSE	High	Master Protein	Q6PBK9	novel protein (zgc:73360) [OS=Danio rerio]	0	22.651	24	5	26	5	222	25	6.57	45.69	5	0	1.051	0.995255	0.66	97.3	102.7	2.33	2.12	High	High	High	High	High	High	1
FALSE	High	Master Protein	Q6IMW5	Fatty acid-binding protein 6, ileal (gastrotropin) [OS=Danio rerio]	0	22.476	51	4	26	4	131	14.4	7.18	41.08	4	0	0.867	0.986291	8.03	107.2	92.8	23.9	1.09	High	High	High	High	High	High	1
FALSE	High	Master Protein	Q7ZVC6	high-mobility group box 1 [OS=Danio rerio]	0	22.386	20	3	23	2	205	23.7	6.23	55.65	3	2	1.046	0.995255	5.05	97.5	102.5	0.38	4.05	High	High	High	High	High	High	1
FALSE	High	Master Protein	Q7T391	Annexin [OS=Danio rerio]	0	22.248	10	4	20	3	483	51.4	8.19	46.83	4	0	1.396	0.169446	8.85	83.5	116.5	13.77	1.64	High	High	High	High	High	High	1
FALSE	High	Master Protein	A0A0R4IGX7	si:ch73-366l1.5 [OS=Danio rerio]	0	22.23	19	5	24	5	402	42.6	4.36	31.4	5	0	0.911	0.995255	1.57	104.5	95.5	3.23	1.37	High	High	High	High	High	High	1
FALSE	High	Master Protein	Q6DI22	hydroxyacyl-CoA dehydrogenase [OS=Danio rerio]	0	22.157	29	5	19	5	309	33.3	8.59	22.76	5	0	1.133	0.986291	2.52	93.6	106.4	2.02	6.95	High	High	High	High	High	High	1
FALSE	High	Master Protein	Q7ZW95	Ribosomal protein L4 [OS=Danio rerio]	0	22.135	17	4	14	4	375	42.5	11.12	30.29	4	0	1.522	0.0326734	4.28	79.3	120.7	6.32	2.47	High	High	High	High	High	High	1
FALSE	High	Master Protein	Q7ZVF4	arginyl-tRNA synthetase [OS=Danio rerio]	0	22.125	7	4	13	4	661	75.7	6.9	18.38	4	0	1.045	0.995255	0.13	100	100	5.8	2.81	High	High	High	High	High	High	1
FALSE	High	Master Protein	Q6PHD9	Selenium-binding protein 1 [OS=Danio rerio]	0	22.109	16	4	15	4	457	51	6.25	17.69	4	0	1.115	0.992358	1.29	96.2	103.8	9.73	6.59	High	High	High	High	High	High	1
FALSE	High	Master Protein	Q6DRD2	26S protease regulatory subunit S10B [OS=Danio rerio]	0	22.098	14	4	21	4	389	44.2	7.49	41.2	4	0	1.17	0.941042	7.71	92.2	107.8	9.78	2.35	High	High	High	High	High	High	1
FALSE	High	Master Protein	Q6NUT5	Heterogeneous nuclear ribonucleoprotein U-like 1 [OS=Danio rerio]	0	21.964	7	4	17	1	784	89	5.52	35.85	4	0	0.467	1.1189e-06	3.31	137.8	62.2	27.86	3.14	High	High	High	High	High	High	1
FALSE	High	Master Protein	Q6PC14	60S ribosomal protein L23 [OS=Danio rerio]	0	21.926	38	4	25	4	140	14.9	10.51	31.84	4	0	0.912	0.995255	2.11	104.6	95.4	3.9	0.63	High	High	High	High	High	High	1
FALSE	High	Master Protein	F8W2M8	tripeptidyl peptidase I [OS=Danio rerio]	0	21.909	14	4	24	4	582	64.3	6.92	12.18	4	0	0.976	0.995255	3.17	101.1	98.9	3.02	6.36	High	High	High	High	High	High	1
FALSE	High	Master Protein	Q802W6	Arhgdia protein [OS=Danio rerio]	0	21.861	19	3	14	3	203	23.1	5.08	23.5	3	0	0.997	0.998188	0.03	100.2	99.8	3.34	4.67	High	High	High	High	High	High	1
FALSE	High	Master Protein	A5WVL5	fructose-1,6-bisphosphatase 2 [OS=Danio rerio]	0	21.81	30	6	24	6	338	36.8	6.57	3.95	6	0	1.14	0.986291	0.98	93.8	106.2	13.22	12.12	High	High	High	High	High	High	1
FALSE	High	Master Protein	Q6IQR1	adenylosuccinate lyase [OS=Danio rerio]	0	21.782	10	4	17	4	482	54.5	6.55	34.86	4	0	0.994	0.999071	6.58	100.3	99.7	4.62	3.82	High	High	High	High	High	High	1
FALSE	High	Master Protein	Q6P2T5	ARP2/3 complex 34 kDa subunit [OS=Danio rerio]	0	21.726	20	5	22	5	299	34.4	7.11	26.46	5	0	0.996	0.999071	4.28	102.4	97.6	7.78	11	High	High	High	High	High	High	1
FALSE	High	Master Protein	Q6AZB2	Succinyl-CoA:3-ketoacid-coenzyme A transferase [OS=Danio rerio]	0	21.708	17	5	15	4	525	57.2	8.25	14.16	5	1	1.109	0.992358	0.78	98	102	11.71	12.35	High	High	High	High	High	High	1
FALSE	High	Master Protein	Q6DH98	CNDP dipeptidase 2 (metallopeptidase M20 family) [OS=Danio rerio]	0	21.626	13	5	19	5	474	53.2	5.67	25.66	5	0	0.968	0.995255	2.36	101.9	98.1	7.51	0.5	High	High	High	High	High	High	1
FALSE	High	Master Protein	F1Q8J9	plakophilin 3a [OS=Danio rerio]	0	21.625	6	4	13	4	869	95.4	9.04	11.67	4	0	1.016	0.995255	1.31	100.1	99.9	3.6	1.48	High	High	High	High	High	High	1
FALSE	High	Master Protein	B0BLX4	zgc:175088 [OS=Danio rerio]	0	21.565	25	4	16	4	177	20	4.44	22.55	4	0	1.241	0.684658	13.01	87.9	112.1	4.79	12.63	High	High	High	High	High	High	1
FALSE	High	Master Protein	B0UXI4	synapsin I [OS=Danio rerio]	0	21.471	15	5	16	5	670	72.3	9.32	7.82	5	0	0.87	0.987473	18	106.1	93.9	1.79	18.31	High	High	High	High	High	High	1
FALSE	High	Master Protein	B3DI32	Vcl protein [OS=Danio rerio]	0	21.424	7	6	18	3	1131	124	5.52	9.76	6	0	0.869	0.986291	1.16	107	93	3.53	2.22	High	High	High	High	High	High	1
FALSE	High	Master Protein	A0A0R4IAP6	transgelin [OS=Danio rerio]	0	21.376	29	5	17	5	216	24.2	8.32	34.12	5	0	1.048	0.995255	4.56	99	101	39.38	16.97	High	High	High	High	High	High	1
FALSE	High	Master Protein	F1QBZ6	glutathione S-transferase omega 2 [OS=Danio rerio]	0	21.363	18	5	13	5	240	27.6	8.02	23.44	5	0	1.012	0.995255	8.64	94.3	105.7	6.25	10.43	High	High	High	High	High	High	1
FALSE	High	Master Protein	A0A0G2L6T9	Rho-related GTP-binding protein RhoA-C [OS=Danio rerio]	0	21.353	34	5	25	5	213	24.1	6.37	37.41	5	0	1.214	0.796782	3.73	89.1	110.9	4.54	2.54	High	High	High	High	High	High	1
FALSE	High	Master Protein	Q6P022	U2 small nuclear RNA auxiliary factor 2b [OS=Danio rerio]	0	21.348	15	5	24	5	475	53.6	8.51	23.42	5	0	1	0.995255	5.61	98.3	101.7	2.19	6.09	High	High	High	High	High	High	1
FALSE	High	Master Protein	Q7ZW39	phosphoribosyl pyrophosphate synthetase 1A [OS=Danio rerio]	0	21.347	18	4	12	4	318	34.7	6.98	14.2	4	0	1.164	0.96305	3.25	94.3	105.7	9.14	2.68	High	High	High	High	High	High	1
FALSE	High	Master Protein	Q6TLF6	Regucalcin [OS=Danio rerio]	0	21.343	12	3	17	3	295	32.8	5.59	27.96	3	0	1.293	0.467714	79.41	87.2	112.8	37.28	36.78	High	High	High	High	High	High	1
FALSE	High	Master Protein	O42364	Apolipoprotein Eb [OS=Danio rerio]	0	21.325	15	3	20	3	281	31.7	4.97	37.71	3	0	1.221	0.763381	5.4	89.1	110.9	5.33	4.82	High	High	High	High	High	High	1
FALSE	High	Master Protein	F1Q884	Glycine N-methyltransferase [OS=Danio rerio]	0	21.206	32	6	16	6	294	33.2	6.87	16.87	6	0	1.437	0.100255	2.76	78.6	121.4	5.33	5.31	High	High	High	High	High	High	1
FALSE	High	Master Protein	F1R246	aspartyl-tRNA synthetase [OS=Danio rerio]	0	21.198	13	5	20	5	531	60.5	6.57	32.33	5	0	0.747	0.388372	6.49	114.4	85.6	7.15	18.87	High	High	High	High	High	High	1
FALSE	High	Master Protein	A0A0R4IXB6	S-adenosylmethionine synthase [OS=Danio rerio]	0	21.152	14	4	16	1	396	44	6.58	38.6	4	0	1.081	0.995255	1.27	96.2	103.8	8.65	9.54	Peak Found	Peak Found	High	Peak Found	High	High	1
FALSE	High	Master Protein	E7FE03	N-ethylmaleimide-sensitive factor attachment protein, beta a [OS=Danio rerio]	0	21.091	20	4	14	4	295	33.1	5.58	33.57	4	0	1.045	0.995255	5.79	97.6	102.4	4.27	0.45	High	High	High	High	High	High	1
FALSE	High	Master Protein	Q6DC41	Zgc:100864 [OS=Danio rerio]	0	20.993	14	4	15	4	328	37.2	7.11	28.25	4	0	0.962	0.995255	2.47	102.9	97.1	2.28	5.05	High	High	High	High	High	High	1
FALSE	High	Master Protein	Q6NV24	Prostamide/prostaglandin F synthase [OS=Danio rerio]	0	20.881	35	5	19	5	201	21.8	7.71	33.42	5	0	0.619	0.0120945	0.3	122.9	77.1	26.15	4.2	High	High	High	High	High	High	1
FALSE	High	Master Protein	Q9DGL2	Sodium/potassium-transporting ATPase subunit beta [OS=Danio rerio]	0	20.675	15	4	26	4	285	32.8	5.83	43.01	4	0	0.975	0.995255	4.17	102.7	97.3	6.01	7.91	High	High	High	High	High	High	1
FALSE	High	Master Protein	F1QY43	proteasome 26S subunit, non-ATPase 1 [OS=Danio rerio]	0	20.63	7	5	13	5	959	106.6	5.29	25.46	5	0	0.926	0.995255	13.93	107	93	11.13	9.86	High	High	High	High	High	High	1
FALSE	High	Master Protein	Q9PRH9	Fabp2 protein [OS=Danio rerio]	0	20.61	33	4	23	4	132	15.1	8.32	20.05	4	0	0.809	0.795776	33.18	114.9	85.1	22.11	35.99	High	High	High	High	High	High	1
FALSE	High	Master Protein	F1R665	Caveolae-associated protein 2b [OS=Danio rerio]	0	20.602	16	5	19	5	474	51.4	4.97	5.55	5	0	0.932	0.995255	4.48	103.7	96.3	2.13	2.33	High	High	High	High	High	High	1
FALSE	High	Master Protein	Q6PC44	Calbindin 2, like [OS=Danio rerio]	0	20.591	22	6	28	4	271	31.1	5.12	38.98	6	0	1.004	0.995255	0.82	100.1	99.9	6.16	6.95	High	High	High	High	High	High	1
FALSE	High	Master Protein	Q6NY22	Txndc4 protein [OS=Danio rerio]	0	20.584	10	3	12	3	439	51	6.1	28.82	3	0	1.133	0.986291	3.46	95	105	3.21	2.02	High	High	High	High	High	High	1
FALSE	High	Master Protein	E7F9M7	si:ch73-18b11.1 [OS=Danio rerio]	0	20.573	10	5	15	5	759	84.6	5.73	31.2	5	0	1.036	0.995255	11.63	101.7	98.3	9.25	15.73	High	High	High	High	High	High	1
FALSE	High	Master Protein	Q6DGP0	OTU domain, ubiquitin aldehyde binding 1 [OS=Danio rerio]	0	20.397	22	4	9	4	254	29.3	5.2	16.77	4	0	1.035	0.995255	4.02	101.1	98.9	8.89	6.35	High	High	Peak Found	High	High	High	1
FALSE	High	Master Protein	A8E5P0	Fgg protein [OS=Danio rerio]	0	20.287	25	5	11	5	292	33.4	5.78	10.11	5	0	1.104	0.992358	16.25	96.6	103.4	11.56	3.5	High	High	High	High	High	High	1
FALSE	High	Master Protein	A0A0R4IL21	dihydropyrimidinase-like 4 [OS=Danio rerio]	0	20.168	14	5	25	4	574	62.6	6.44	40.79	5	0	0.687	0.106331	3.43	118.5	81.5	15.91	10.78	High	High	High	High	Peak Found	High	1
FALSE	High	Master Protein	Q5RI45	decorin [OS=Danio rerio]	0	20.135	13	3	16	3	373	41.2	8.53	34.44	3	0	0.884	0.992358	3.24	100	100	10.94	8.39	High	High	High	High	High	High	1
FALSE	High	Master Protein	Q6PC56	Calbindin 2, (calretinin) [OS=Danio rerio]	0	20.055	29	7	24	5	269	30.9	5.15	24.69	7	2	0.963	0.995255	5.08	103.7	96.3	11	4.74	High	High	High	High	High	High	1
FALSE	High	Master Protein	A0A1L1QZG0	Chaperonin-containing TCP1, subunit 2 (beta) [OS=Danio rerio]	0	20.03	58	4	19	1	110	11.2	5.01	11.98	4	0	0.966	0.995255	1.62	103.2	96.8	4.1	25.27	High	Peak Found	Peak Found	Peak Found	High	Peak Found	1	Acetyl [N-Term]
FALSE	High	Master Protein	Q6TNT8	guanine nucleotide binding protein (G protein), alpha inhibiting activity polypeptide 2 [OS=Danio rerio]	0	19.988	10	3	11	1	355	40.8	5.39	28.81	3	0	1.037	0.995255	2.51	98.1	101.9	4.55	2.3	Peak Found	Peak Found	Peak Found	High	Peak Found	Peak Found	1
FALSE	High	Master Protein	Q7T1K0	ribosomal protein L17 [OS=Danio rerio]	0	19.986	22	3	18	3	184	21.4	10.11	22.25	3	0	1.099	0.992358	8.01	95.9	104.1	4.19	4.96	High	High	High	High	High	High	1
FALSE	High	Master Protein	R4GDP5	Apoptosis inhibitor 5 [OS=Danio rerio]	0	19.97	11	5	22	5	529	59.4	7.02	30.74	5	0	0.987	0.999071	2.23	100.7	99.3	4.38	1.25	High	High	High	High	High	High	1
FALSE	High	Master Protein	Q6NZW7	Dlst protein [OS=Danio rerio]	0	19.9	8	3	15	3	457	48.6	8.68	32.01	3	0	0.982	0.995255	5.88	120.6	79.4	31.1	35.64	High	High	High	High	High	High	1
FALSE	High	Master Protein	Q1LXD4	Histone-binding protein RBBP4 [OS=Danio rerio]	0	19.79	9	5	20	5	424	47.5	4.86	38.73	5	0	0.906	0.995255	3.85	103.6	96.4	4.25	3.99	High	High	High	High	High	High	1
FALSE	High	Master Protein	A2BII1	Alanine aminotransferase 2-like [OS=Danio rerio]	0	19.73	10	4	16	4	562	62.5	7.59	20.34	4	0	0.857	0.986291	2.16	102	98	7.91	7.38	High	High	High	High	High	High	1
FALSE	High	Master Protein	F1QB50	thymopoietin b [OS=Danio rerio]	0	19.714	19	4	21	4	360	39.8	7.39	19.88	4	0	1.026	0.995255	2.19	99.8	100.2	1.78	2.62	High	High	High	High	High	High	1
FALSE	High	Master Protein	A0A0G2KML7	Uncharacterized protein [OS=Danio rerio]	0	19.684	36	4	11	1	237	25	8.25	17.37	4	0	1.325	0.36753	3.5	84.2	115.8	7.95	4.46	Peak Found	Peak Found	High	High	High	High	1
FALSE	High	Master Protein	Q7ZW23	thioredoxin-like 1 [OS=Danio rerio]	0	19.646	25	4	10	4	289	32	4.94	13.15	4	0	0.798	0.717988	0.59	106.2	93.8	6.39	8.13	High	High	High	High	High	Peak Found	1
FALSE	High	Master Protein	F8W5B2	heat shock protein 4a [OS=Danio rerio]	0	19.614	14	5	18	2	551	60.7	5.78	31.42	5	0	1.059	0.995255	0.17	109.1	90.9	14.59	14.55	High	High	High	Peak Found	Peak Found	High	1
FALSE	High	Master Protein	Q6NWL6	Ubiquitin carboxyl-terminal hydrolase [OS=Danio rerio]	0	19.605	20	5	17	5	329	37.6	5.19	16.04	5	0	1.515	0.0350937	23.63	78.9	121.1	25.6	2.97	High	High	High	High	High	High	1
FALSE	High	Master Protein	Q8QGQ1	Retinaldehyde dehydrogenase 2 [OS=Danio rerio]	0	19.576	12	5	16	4	518	56.5	6.33	28.64	5	0	0.985	0.996856	8.29	100.3	99.7	20.58	9.35	High	High	High	High	High	High	1
FALSE	High	Master Protein	Q566W6	cold-inducible RNA-binding protein A [OS=Danio rerio]	0	19.573	17	2	27	2	185	18.4	8.81	33.83	2	0	0.929	0.995255	0.06	103.7	96.3	6.4	8.34	High	High	High	High	High	High	1
FALSE	High	Master Protein	F1R826	glutathione S-transferase theta 1b [OS=Danio rerio]	0	19.559	25	4	19	4	242	28.1	6.7	17.23	4	0	0.947	0.995255	4.78	100.5	99.5	4.93	5.92	High	High	High	High	High	High	1
FALSE	High	Master Protein	Q32Q51	Zgc:123327 [OS=Danio rerio]	0	19.525	39	3	23	3	127	14.7	9.32	36.88	3	0	0.954	0.995255	2.69	103.5	96.5	6.11	1.56	High	High	High	High	High	High	1
FALSE	High	Master Protein	F1R454	Carbonic anhydrase II [OS=Danio rerio]	0	19.489	17	4	30	1	260	28.9	8.56	50.51	4	3	1.067	0.995255	11.96	96.7	103.3	9.02	4.71	High	High	High	High	High	High	1
FALSE	High	Master Protein	F1QCE3	Peroxiredoxin 5 [OS=Danio rerio]	0	19.402	16	2	22	2	190	20.2	7.69	38.85	2	0	0.923	0.995255	1.06	104	96	6.47	1.12	High	High	High	High	High	High	1
FALSE	High	Master Protein	Q50LC6	glutathione S-transferase pi 2 [OS=Danio rerio]	0	19.387	23	5	37	1	208	23.5	8.35	46.86	5	0	0.998	0.997576	5.82	100.1	99.9	3.94	1.6	High	High	High	High	High	High	1
FALSE	High	Master Protein	Q71PD7	Histone H2A.V [OS=Danio rerio]	0	19.266	31	4	54	4	128	13.5	10.58	115.14	4	0	0.919	0.995255	2.08	104.2	95.8	0.36	2.11	High	High	High	High	High	High	1
FALSE	High	Master Protein	F1QEY8	D-3-phosphoglycerate dehydrogenase [OS=Danio rerio]	0	19.251	9	4	10	4	528	55.6	7.34	15.51	4	0	1.247	0.660573	30.38	88.7	111.3	20.54	5.68	High	High	High	High	High	High	1
FALSE	High	Master Protein	F1QFV6	ribosomal protein L28 [OS=Danio rerio]	0	19.242	32	4	17	4	138	15.6	12.12	40.11	4	0	1.237	0.709485	12.02	89.8	110.2	17.91	7.42	High	High	High	High	High	High	1
FALSE	High	Master Protein	Q6IQB1	Ribosomal protein L5b [OS=Danio rerio]	0	19.237	11	3	19	3	296	34	9.69	39.62	3	0	1.093	0.99423	4.52	96.6	103.4	2.21	3.04	High	High	High	High	High	High	1
FALSE	High	Master Protein	A8WGN7	thioredoxin reductase 1 [OS=Danio rerio]	0	19.234	11	4	16	4	602	66.1	6.32	28.63	4	0	0.928	0.995255	0.46	103.9	96.1	6.82	6.06	High	High	High	High	High	High	1
FALSE	High	Master Protein	A8KC20	pyruvate kinase [OS=Danio rerio]	0	19.217	12	4	20	4	538	58.9	6.24	20.23	4	0	1.004	0.995255	8.18	101.6	98.4	5.14	8.63	High	High	High	High	High	High	1
FALSE	High	Master Protein	A0A0R4IYC4	RAB11B, member RAS oncogene family, b [OS=Danio rerio]	0	19.162	26	5	11	5	183	20.7	6.81	24.4	5	0	1.099	0.992358	4.44	95.3	104.7	6.76	2.13	High	High	High	Peak Found	High	High	1
FALSE	High	Master Protein	A0A0G2L836	nidogen 1b [OS=Danio rerio]	0	19.145	6	5	16	5	1242	136.7	4.91	15.25	5	0	0.916	0.995255	0.22	107.6	92.4	3.96	4.81	High	High	High	High	High	High	1
FALSE	High	Master Protein	Q6NZZ1	Zgc:77938 [OS=Danio rerio]	0	19.062	17	5	12	5	378	40.3	6.52	9.19	5	0	1.215	0.793527	5.1	88	112	4.58	4.68	High	High	Peak Found	High	High	High	1
FALSE	High	Master Protein	E7F9E8	Neurofilament, light polypeptide a [OS=Danio rerio]	0	19.057	8	5	43	1	520	58.7	4.69	72.89	5	0	0.829	0.89201	10.83	107.3	92.7	11.07	9.74	Peak Found	Peak Found	Peak Found	High	Peak Found	Peak Found	1
FALSE	High	Master Protein	A0A0R4IDK6	Nucleosome assembly protein 1-like 1 [OS=Danio rerio]	0	19.041	14	4	33	3	392	45.2	4.46	39.03	4	1	0.925	0.995255	3.71	103.8	96.2	4.88	2.35	High	High	High	High	High	High	1
FALSE	High	Master Protein	E7EZ90	Thimet oligopeptidase 1 [OS=Danio rerio]	0	19.029	9	4	18	4	707	80.2	5.67	23.26	4	0	1.01	0.995255	5.22	100.8	99.2	3.68	8.32	High	High	High	High	High	High	1
FALSE	High	Master Protein	Q7T2C6	RAB7, member RAS oncogene family [OS=Danio rerio]	0	19.004	23	4	12	4	207	23.5	6.7	20.87	4	0	1.133	0.986291	2.2	90.5	109.5	6.46	6.04	High	High	High	High	High	High	1
FALSE	High	Master Protein	Q5I0F6	Prkar1a protein [OS=Danio rerio]	0	18.996	15	4	7	4	379	43.1	5.43	11.03	4	0	1.138	0.986291	14.7	93.6	106.4	19.66	0.35	Peak Found	High	Peak Found	High	High	High	1
FALSE	High	Master Protein	A8E7G6	Peroxiredoxin 3 [OS=Danio rerio]	0	18.971	19	5	33	5	281	30.3	9.31	47.63	5	0	0.995	0.999071	7.66	100.3	99.7	6.37	1.77	High	High	High	High	High	High	1
FALSE	High	Master Protein	Q568N9	PPA1 protein [OS=Danio rerio]	0	18.956	21	5	24	5	291	32.6	5.45	31.78	5	0	0.846	0.966148	0.36	107.1	92.9	1.78	2.84	High	High	High	High	High	High	1
FALSE	High	Master Protein	Q9PTK4	ELAV-like protein [OS=Danio rerio]	0	18.94	13	4	16	1	322	35.6	8.97	35.51	4	0	1.01	0.995255	7.55	99.5	100.5	2.73	3.83	High	High	High	High	High	High	1
FALSE	High	Master Protein	Q4QRH6	Zgc:112265 [OS=Danio rerio]	0	18.911	6	4	15	4	915	101.9	6.4	26.18	4	0	0.813	0.808196	0.58	109	91	1.75	3.34	High	High	High	High	High	High	1
FALSE	High	Master Protein	B2GT73	Zgc:92380 protein [OS=Danio rerio]	0	18.861	14	4	10	4	384	43.5	5.17	9.66	4	0	0.886	0.992358	1.86	95.2	104.8	15.4	13.05	High	Peak Found	High	High	High	High	1
FALSE	High	Master Protein	F1QYH7	glyoxylate reductase/hydroxypyruvate reductase b [OS=Danio rerio]	0	18.77	14	4	12	4	361	39.6	7.97	23.89	4	0	1.007	0.995255	59.5	101	99	28.69	27.51	High	High	High	High	High	High	1
FALSE	High	Master Protein	F6NHI0	Glucose-6-phosphate 1-dehydrogenase [OS=Danio rerio]	0	18.707	14	5	13	5	523	59.7	6.84	5.51	5	0	0.918	0.995255	19.38	105.3	94.7	17.81	10.38	High	High	High	High	High	High	1
FALSE	High	Master Protein	Q6PH34	NOP56 protein [OS=Danio rerio]	0	18.606	9	3	18	3	481	52.8	9	23.75	3	0	0.947	0.995255	7.97	102.7	97.3	3.8	3.49	High	High	High	High	High	High	1
FALSE	High	Master Protein	A6NA21	Caveolae-associated protein 1b [OS=Danio rerio]	0	18.588	11	4	10	4	454	51.7	5.1	13.58	4	0	0.974	0.995255	8.07	101.3	98.7	3.79	4.43	High	High	High	High	High	High	1
FALSE	High	Master Protein	F1R653	histone deacetylase [OS=Danio rerio]	0	18.58	12	4	27	4	480	54.7	5.83	24.56	4	0	0.929	0.995255	3.58	103.7	96.3	5.93	2.5	High	High	High	High	High	High	1
FALSE	High	Master Protein	X1WFI9	high mobility group box 1b [OS=Danio rerio]	0	18.56	13	2	13	1	197	22.9	6.64	31.52	2	0								Not Found	Not Found	Not Found	Not Found	High	Not Found	1
FALSE	High	Master Protein	Q7ZW27	Coatomer subunit delta [OS=Danio rerio]	0	18.533	9	4	15	4	509	56.7	5.88	29.71	4	0	0.94	0.995255	4.7	100.3	99.7	3.64	8.91	High	High	High	High	High	High	1
FALSE	High	Master Protein	B3DIV6	Acetyltransferase component of pyruvate dehydrogenase complex [OS=Danio rerio]	0	18.48	11	4	19	4	652	69.2	8.59	31.83	4	0	0.872	0.987966	2.54	105	95	4.11	4.63	High	High	High	High	High	High	1
FALSE	High	Master Protein	Q6NXB5	chloride intracellular channel protein [OS=Danio rerio]	0	18.395	13	4	13	1	408	45.2	4.53	18.69	4	0	0.95	0.995255	7.19	102.6	97.4	6.09	13.66	Not Found	High	Peak Found	Not Found	Peak Found	Peak Found	1
FALSE	High	Master Protein	O73872	Superoxide dismutase [Cu-Zn] [OS=Danio rerio]	0	18.376	31	3	18	3	154	15.9	6.61	39.78	3	0	0.963	0.995255	4.33	101.9	98.1	1.95	5.66	High	High	High	High	High	High	1
FALSE	High	Master Protein	E9QFU8	branched-chain-amino-acid aminotransferase [OS=Danio rerio]	0	18.327	16	5	9	5	391	43.5	8.31	15.26	5	0	1.246	0.663543	0.21	89	111	9.44	1.45	High	Peak Found	Peak Found	High	High	High	1
FALSE	High	Master Protein	Q802C7	tar DNA-binding protein [OS=Danio rerio]	0	18.291	18	5	24	2	412	44.4	6.02	37.38	5	0	1.048	0.995255	5.03	99	101	1.69	5.76	High	Peak Found	Peak Found	High	High	High	1
FALSE	High	Master Protein	A0A0R4IAQ1	Eukaryotic translation initiation factor 3 subunit E [OS=Danio rerio]	0	18.188	11	5	14	5	445	52.1	6.61	19.8	5	0	1.006	0.995255	19.03	96.3	103.7	8.6	19.59	High	High	High	High	High	High	1
FALSE	High	Master Protein	F1R184	Thioredoxin domain-containing 5 [OS=Danio rerio]	0	18.171	15	4	16	4	403	46.1	5.45	19.06	4	0	1.632	0.00592369	6.64	76	124	13.59	4.02	High	High	High	High	High	High	1
FALSE	High	Master Protein	Q6PC77	ATP synthase subunit d, mitochondrial [OS=Danio rerio]	0	18.154	27	3	18	3	161	18.2	8.25	45.65	3	0	1.177	0.910562	8.65	91.9	108.1	3.94	3.31	High	High	High	High	High	High	1
FALSE	High	Master Protein	A0A0B5JK63	CALR [OS=Danio rerio]	0	18.111	14	4	20	3	417	48.6	4.53	25.29	4	0	1.041	0.995255	18.12	98	102	4.6	8.32	High	High	High	High	High	High	1
FALSE	High	Master Protein	A4QPA0	malic enzyme [OS=Danio rerio]	0	18.076	13	4	19	4	603	66.7	7.39	7.35	4	0	0.993	0.999363	7.23	97.8	102.2	3.19	7.64	High	High	High	High	High	High	1
FALSE	High	Master Protein	F1R9Y9	Electron-transfer-flavoprotein, beta polypeptide [OS=Danio rerio]	0	18.06	19	4	13	4	254	27.5	8.68	21.6	4	0	1.098	0.992358	1.76	95.4	104.6	0.64	1.51	High	High	High	High	High	High	1
FALSE	High	Master Protein	Q6NZW3	Cofilin 2 (muscle) [OS=Danio rerio]	0	17.999	42	5	26	5	166	18.6	7.8	27.38	5	0	0.876	0.992358	6.67	105.6	94.4	6.14	1.32	High	High	High	High	High	High	1
FALSE	High	Master Protein	Q6PGV1	V-type proton ATPase subunit d 1 [OS=Danio rerio]	0	17.958	19	4	22	4	350	40.2	4.96	23.85	4	0	0.898	0.992358	1.51	100.1	99.9	9	11.03	High	High	High	High	High	High	1
FALSE	High	Master Protein	Q6IQS0	NADH dehydrogenase [ubiquinone] 1 alpha subcomplex subunit 10, mitochondrial [OS=Danio rerio]	0	17.956	13	3	15	3	355	40.3	7.2	17.4	3	0	1.123	0.992358	2.47	94.2	105.8	9.77	4.96	High	High	High	High	High	High	1
FALSE	High	Master Protein	F1QF86	Serine/threonine-protein phosphatase [OS=Danio rerio]	0	17.872	9	5	15	5	506	57.5	6.16	25.64	5	0	1.126	0.992358	0.27	94.6	105.4	31.41	1.61	High	High	High	High	High	High	1
FALSE	High	Master Protein	Q4VBU0	Bckdha protein [OS=Danio rerio]	0	17.808	14	4	16	4	446	50.7	6.86	26.24	4	0	1.037	0.995255	15.21	98.2	101.8	7.69	20.96	High	High	High	High	High	High	1
FALSE	High	Master Protein	Q502R9	Angiotensinogen [OS=Danio rerio]	0	17.8	11	4	14	4	454	51.2	7.85	24.13	4	0	0.869	0.986291	8.91	104.8	95.2	16.71	25.91	High	High	High	High	High	High	1
FALSE	High	Master Protein	B0S6Z1	DEAH (Asp-Glu-Ala-His) box helicase 9 [OS=Danio rerio]	0	17.76	6	6	12	6	1271	139.9	7.42	5.5	6	0	0.873	0.992358	10.11	106.8	93.2	5.36	5.32	High	High	High	High	High	High	1
FALSE	High	Master Protein	Q6IQ92	troponin 1 [OS=Danio rerio]	0	17.724	26	4	15	3	180	20.5	9.51	31.3	4	0	1.045	0.995255	10.94	97.1	102.9	2.33	13.38	High	High	High	High	High	High	1
FALSE	High	Master Protein	A7YT47	Hadha protein [OS=Danio rerio]	0	17.677	6	4	19	1	761	81.8	9.13	31.27	4	0	1.037	0.995255	10.58	98.8	101.2	6.13	9.39	High	High	High	Peak Found	Peak Found	Peak Found	1
FALSE	High	Master Protein	F1Q883	6-phosphogluconate dehydrogenase, decarboxylating [OS=Danio rerio]	0	17.592	12	5	20	5	511	56.4	7.66	18.66	5	0	1.01	0.995255	5.81	97	103	3.3	5.43	High	High	High	High	High	High	1
FALSE	High	Master Protein	Q6DG23	Zgc:92030 [OS=Danio rerio]	0	17.55	15	3	12	3	357	39.1	7.18	19.17	3	0	1.246	0.663543	10.99	89	111	8.4	3.35	High	High	High	High	High	High	1
FALSE	High	Master Protein	E7FBA9	Trypsinogen 1b [OS=Danio rerio]	0	17.528	23	4	11	4	242	26.4	5.11	20.75	4	0	1.17	0.941042	40.55	89.3	110.7	63.54	35.03	High	High	High	High	High	High	1
FALSE	High	Master Protein	A8KC46	Calpain 2, (M/II) large subunit, like [OS=Danio rerio]	0	17.486	8	4	14	3	700	78.6	5.16	26.12	4	0	0.917	0.995255	7.51	104.8	95.2	16.46	4.67	High	High	High	High	High	High	1
FALSE	High	Master Protein	Q6TEN9	copine I [OS=Danio rerio]	0	17.458	12	4	22	4	533	59.2	5.85	5.27	4	0	1.022	0.995255	17.77	98.9	101.1	6.63	7.02	High	High	High	High	High	High	1
FALSE	High	Master Protein	Q6DI20	dipeptidyl peptidase 3 [OS=Danio rerio]	0	17.418	7	4	10	4	727	81.8	5.16	11.84	4	0	0.869	0.986291	19.66	108.7	91.3	82.31	2.05	High	High	High	High	High	Peak Found	1
FALSE	High	Master Protein	Q6P2M0	Zgc:77235 [OS=Danio rerio]	0	17.41	27	3	11	3	148	16.6	10.76	26.12	3	0	0.973	0.995255	7.19	101.9	98.1	21.39	4.67	High	High	High	High	High	High	1
FALSE	High	Master Protein	Q7ZUJ8	Proteasome subunit beta type [OS=Danio rerio]	0	17.389	27	4	26	4	205	23.1	5.47	17.31	4	0	1.017	0.995255	0.93	98.9	101.1	6.39	0.91	High	High	High	High	High	High	1
FALSE	High	Master Protein	A0A0R4IPC5	zgc:171967 [OS=Danio rerio]	0	17.268	5	3	10	1	942	106.9	5.48	24.47	3	0	1.317	0.388372	41.64	100.9	99.1	4.63	15.76	Peak Found	Peak Found	Not Found	Peak Found	Peak Found	High	1
FALSE	High	Master Protein	A0A0R4IFI9	Zgc:63587 [OS=Danio rerio]	0	17.195	16	4	15	1	350	40.2	6.4	8.27	4	0	1.075	0.995255	10.49	96.4	103.6	26.78	7.15	High	Peak Found	Peak Found	High	High	High	1
FALSE	High	Master Protein	Q6IQM2	cytochrome c [OS=Danio rerio]	0	17.184	42	3	25	3	104	11.4	9.44	34.85	3	0	1.039	0.995255	8.82	99.8	100.2	6.43	3.05	High	High	High	High	High	High	1
FALSE	High	Master Protein	A5D6S3	methylmalonyl CoA mutase [OS=Danio rerio]	0	17.152	6	4	8	4	757	83.5	7.02	17.11	4	0	1.128	0.987473	19.02	94.8	105.2	18.96	2.71	Peak Found	High	High	High	High	High	1
FALSE	High	Master Protein	F1QGN3	ELAV-like protein [OS=Danio rerio]	0	17.083	13	4	15	1	345	37.7	9.22	30.19	4	0								High	Peak Found	Peak Found	Peak Found	Peak Found	Peak Found	1
FALSE	High	Master Protein	A8E5M2	Dci protein [OS=Danio rerio]	0	17.056	19	4	17	4	318	35.1	8.46	22.76	4	0	1.019	0.995255	6.84	96.6	103.4	5.41	6.21	High	High	High	High	High	High	1
FALSE	High	Master Protein	Q7ZVD3	LIM-domain binding factor 3a [OS=Danio rerio]	0	17.034	21	3	16	1	291	31.6	9.04	30.15	3	0	1.039	0.995255	26.03	105.5	94.5	4.09	7.53	Not Found	Peak Found	High	High	High	High	1
FALSE	High	Master Protein	E7FBW8	hyaluronan and proteoglycan link protein 1b [OS=Danio rerio]	0	16.924	17	4	18	4	353	40.2	7.96	12.03	4	0	1.304	0.426744	3.81	85.5	114.5	9.29	4.99	High	High	High	High	High	High	1
FALSE	High	Master Protein	Q29RC5	Rac family small GTPase 1b [OS=Danio rerio]	0	16.913	21	4	18	4	192	21.4	8.5	18.63	4	0	0.968	0.995255	2.64	101.6	98.4	3.16	1.3	High	High	High	High	High	High	1
FALSE	High	Master Protein	Q6NYH5	Sodium/potassium-transporting ATPase subunit beta [OS=Danio rerio]	0	16.873	17	4	21	4	306	35.2	7.56	37.48	4	0	1.036	0.995255	13.77	96.7	103.3	1.8	9.47	High	High	High	High	High	High	1
FALSE	High	Master Protein	Q566Y8	Protein mago nashi homolog [OS=Danio rerio]	0	16.855	38	4	14	4	147	17.2	6.39	30.98	4	0	0.865	0.986291	3.4	107.2	92.8	1.89	3.06	High	High	High	High	High	High	1
FALSE	High	Master Protein	X1WHB9	Zgc:114181 [OS=Danio rerio]	0	16.835	10	4	13	4	491	54.5	5.83	20.93	4	0	0.881	0.992358	2.21	107.3	92.7	21.06	13.1	High	High	High	High	High	High	1
FALSE	High	Master Protein	Q7ZYX7	proteasome (prosome, macropain) 26S subunit, non-ATPase, 7 (Mov34 homolog) [OS=Danio rerio]	0	16.817	12	2	10	2	327	37.2	6.48	19.65	2	0	1.033	0.995255	1.31	97.9	102.1	11.51	7.68	High	High	High	High	High	High	1
FALSE	High	Master Protein	A4QNV1	ATP-dependent 6-phosphofructokinase [OS=Danio rerio]	0	16.786	6	4	11	2	776	84.1	7.8	6.92	4	3	0.988	0.999071	3.65	100.6	99.4	5.83	4.02	Peak Found	High	Peak Found	High	High	Peak Found	1
FALSE	High	Master Protein	A9JRF7	Carboxylic ester hydrolase [OS=Danio rerio]	0	16.722	9	4	11	4	574	64.1	5.85	17.45	4	0	1.07	0.995255	5.26	96.6	103.4	8.73	3.32	High	High	High	High	High	High	1
FALSE	High	Master Protein	Q6NYE3	Phosphoglucomutase 2 [OS=Danio rerio]	0	16.694	13	5	11	5	611	67.4	6.18	8.47	5	0	0.949	0.995255	7.97	101.5	98.5	6.08	1.59	High	High	High	High	High	Peak Found	1
FALSE	High	Master Protein	F1Q6E1	4-hydroxyphenylpyruvate dioxygenase [OS=Danio rerio]	0	16.693	16	4	14	4	397	45.1	6.81	17.39	4	0	1.177	0.910562	10.83	90.8	109.2	34.15	4.88	High	High	High	High	High	High	1
FALSE	High	Master Protein	Q6TGU6	RuvB-like helicase [OS=Danio rerio]	0	16.589	14	4	14	4	456	50.3	6.62	19.11	4	0	1.229	0.728133	61.86	89.7	110.3	34.77	14.36	High	High	High	High	High	High	1
FALSE	High	Master Protein	A1XF92	Cartilage acidic protein 1a [OS=Danio rerio]	0	16.589	14	4	9	4	546	59	5.02	14	4	0	1.18	0.908105	25.1	92.8	107.2	22.04	4.96	High	High	High	High	High	High	1
FALSE	High	Master Protein	F1RBA4	desmoplakin a [OS=Danio rerio]	0	16.542	2	4	13	4	2404	276.6	7.03	13.45	4	0	1.201	0.856958	21.3	95.6	104.4	6.81	25.47	High	High	High	High	High	High	1
FALSE	High	Master Protein	F1QEG2	kelch-like protein 41b [OS=Danio rerio]	0	16.524	8	4	14	4	605	68.7	5.12	18.55	4	0	0.9	0.995255	3.7	103.7	96.3	7.13	2.3	High	High	High	High	High	High	1
FALSE	High	Master Protein	E7F0F1	Uncharacterized protein [OS=Danio rerio]	0	16.501	10	3	13	3	422	47.8	6.21	22.15	3	0	0.892	0.992358	0.1	105.7	94.3	7.8	3.66	High	High	High	High	High	High	1
FALSE	High	Master Protein	Q6NY81	EH-domain-containing 1a [OS=Danio rerio]	0	16.5	8	4	10	1	533	60.2	6.74	15.9	4	1	1.006	0.995255	1.57	100.2	99.8	15.73	17.08	Peak Found	Not Found	Not Found	High	Not Found	Not Found	1
FALSE	High	Master Protein	B1WB97	LOC556726 protein [OS=Danio rerio]	0	16.475	8	4	18	4	904	100	7.03	13.34	4	0	0.912	0.995255	6.73	106.5	93.5	14.9	6.39	High	High	High	High	High	High	1
FALSE	High	Master Protein	Q5TYP7	EH-domain-containing 3 [OS=Danio rerio]	0	16.465	11	4	11	1	535	60.8	6.83	15.9	4	0	0.843	0.951442	17.37	104.1	95.9	10.18	25.26	Peak Found	High	High	Peak Found	Peak Found	Peak Found	1
FALSE	High	Master Protein	Q6IQS6	SUMO-activating enzyme subunit 1 [OS=Danio rerio]	0	16.377	12	3	17	3	348	39.1	5.16	17.62	3	0	1.125	0.992358	2.68	93.8	106.2	0.74	2.2	High	High	High	High	High	High	1
FALSE	High	Master Protein	Q7ZVK8	Mitogen-activated protein kinase [OS=Danio rerio]	0	16.369	15	4	15	4	392	44.1	6.8	11.59	4	0	1.044	0.995255	3.73	98.9	101.1	1.58	2.79	High	High	High	High	High	High	1
FALSE	High	Master Protein	A0A0R4IN26	septin 15 [OS=Danio rerio]	0	16.317	10	3	12	1	428	49.6	8.66	3.96	3	0	0.981	0.995255	0.01	100.9	99.1	6.23	5.5	High	High	High	Peak Found	Peak Found	Peak Found	1
FALSE	High	Master Protein	F1Q6Z9	glucosidase, alpha; neutral AB [OS=Danio rerio]	0	16.301	4	3	10	1	941	106.8	5.54	26.59	3	2	0.933	0.995255	0.13	103.2	96.8	4.68	4.77	Peak Found	High	Peak Found	Peak Found	Peak Found	Peak Found	1
FALSE	High	Master Protein	E7F0X6	Structural maintenance of chromosomes protein [OS=Danio rerio]	0	16.27	4	4	9	4	1232	143.1	7.03	14.96	4	0	0.957	0.995255	0.31	102.3	97.7	12.38	5.66	High	Peak Found	High	High	High	High	1
FALSE	High	Master Protein	A0A0R4IGW9	Synaptosomal-associated protein 91 [OS=Danio rerio]	0	16.199	5	3	12	3	913	93.3	4.78	22.37	3	0	0.814	0.819452	2.61	111.3	88.7	7.7	1.56	High	High	High	High	High	High	1
FALSE	High	Master Protein	Q2MJQ8	histone methyltransferase SmyD1b [OS=Danio rerio]	0	16.188	10	4	16	4	473	54.1	6.58	16.47	4	0	0.897	0.992358	6.03	104.4	95.6	1.21	10.22	High	High	High	High	High	High	1	Acetyl [N-Term]
FALSE	High	Master Protein	B3DJP3	TNC protein [OS=Danio rerio]	0	16.1	4	5	8	5	1811	197.4	4.98	7.38	5	0	1.103	0.992358	14.41	95.8	104.2	10.14	10.36	High	High	High	Peak Found	High	High	1
FALSE	High	Master Protein	F1QQE5	Spectrin beta chain [OS=Danio rerio]	0	16.053	2	5	12	4	2357	272.7	5.4	5.48	5	0	0.953	0.995255	3.05	102.4	97.6	14	6.51	High	Peak Found	High	High	High	Peak Found	1
FALSE	High	Master Protein	Q1LUX4	calpain 12 [OS=Danio rerio]	0	16.015	6	3	15	3	685	77.5	5.81	17.23	3	0	0.993	0.999071	0.38	98.1	101.9	10.74	2.83	High	High	High	High	High	High	1
FALSE	High	Master Protein	F1QUU0	hexosaminidase B (beta polypeptide) [OS=Danio rerio]	0	16.001	10	4	18	4	464	52.9	5.53	22.17	4	0	0.832	0.900928	1.59	108.6	91.4	6.01	2.48	High	High	High	High	High	High	1
FALSE	High	Master Protein	F1Q6N0	Elongation factor Tu GTP-binding domain-containing 2 [OS=Danio rerio]	0	15.942	5	4	9	4	973	109.3	4.84	1.76	4	0	1.029	0.995255	6.73	99.2	100.8	10.9	0.93	High	High	High	High	High	High	1
FALSE	High	Master Protein	F1QGR7	ELAV-like protein [OS=Danio rerio]	0	15.921	13	5	16	2	403	44.5	9.35	29.44	5	3	1.128	0.987473	2.64	92.4	107.6	24.71	2.91	High	Peak Found	High	Peak Found	Peak Found	Peak Found	1
FALSE	High	Master Protein	A9JT03	Aminopeptidase-like 1 [OS=Danio rerio]	0	15.912	7	3	7	3	525	55.8	7.14	15.73	3	0	1.08	0.995255	6.11	96.2	103.8	1.97	6.28	High	High	Peak Found	High	High	High	1
FALSE	High	Master Protein	A0A0R4IGK9	catalase [OS=Danio rerio]	0	15.858	11	4	9	4	504	57.1	8.09	16.98	4	0	1.008	0.995255	7.88	101.9	98.1	7.83	3.56	High	High	High	High	High	High	1
FALSE	High	Master Protein	Q6PC90	40S ribosomal protein S12 [OS=Danio rerio]	0	15.805	24	3	17	3	132	14.5	7.24	26.1	3	0	0.865	0.986291	0.39	106	94	4.33	4	High	High	High	High	High	High	1
FALSE	High	Master Protein	Q802V0	LIM domain-binding 3b [OS=Danio rerio]	0	15.796	25	3	21	3	292	31.5	9.14	2.11	3	0	0.875	0.992358	3.17	102.4	97.6	7.18	7.02	High	High	High	High	High	High	1
FALSE	High	Master Protein	Q90WX5	cone transducin alpha subunit [OS=Danio rerio]	0	15.78	11	3	18	2	354	40.2	5.53	10.71	3	0	0.624	0.0146877	48	118.5	81.5	76.31	68.68	High	High	High	High	High	High	1
FALSE	High	Master Protein	A5PMZ3	Scinderin-like b [OS=Danio rerio]	0	15.685	8	4	12	4	720	79.4	6.46	15.48	4	0	1.003	0.995255	13.39	99.5	100.5	32.11	7.36	High	High	High	High	High	High	1
FALSE	High	Master Protein	F1R8R9	ependymin-like 2 [OS=Danio rerio]	0	15.663	19	3	12	3	213	23.7	5.96	20.67	3	0	0.982	0.995255	4.56	102	98	3.23	1.69	High	High	High	High	High	Peak Found	1
FALSE	High	Master Protein	B5DE31	Ybx1 protein [OS=Danio rerio]	0	15.66	17	3	21	3	310	35	9.69	14.88	3	0	1	0.995255	1.94	100	100	2.54	4.64	High	High	High	High	High	High	1
FALSE	High	Master Protein	Q6PFU7	Carbonic anhydrase II [OS=Danio rerio]	0	15.654	17	4	19	1	260	28.9	8.56	33.85	4	0	0.719	0.237277	0.94	118.6	81.4	5.14	8.8	High	High	High	High	High	Peak Found	1
FALSE	High	Master Protein	A0A0R4IRH8	p21 protein (Cdc42/Rac)-activated kinase 2a [OS=Danio rerio]	0	15.649	13	5	11	5	518	57.3	6.06	7.76	5	0	0.924	0.995255	5.74	104	96	12.79	0.15	High	High	High	High	High	High	1
FALSE	High	Master Protein	Q7ZV82	60S ribosomal protein L27 [OS=Danio rerio]	0	15.637	29	3	14	3	136	15.8	10.62	36.72	3	0	1.12	0.992358	22.37	93.6	106.4	1.36	19.88	High	High	High	High	High	High	1
FALSE	High	Master Protein	Q9I8L5	Fatty acid-binding protein 10-A, liver basic [OS=Danio rerio]	0	15.59	38	4	19	4	126	14	8.73	19.47	4	0	0.869	0.986291	2.31	107.2	92.8	3.41	0.45	High	High	High	High	High	High	1
FALSE	High	Master Protein	I2BJP5	Interphotoreceptor retinoid-binding protein [OS=Danio rerio]	0	15.549	13	3	16	3	286	30.7	4.79	20.63	3	0	0.798	0.717988	2.46	107.6	92.4	7.24	4.93	High	High	High	High	High	High	1
FALSE	High	Master Protein	A9JRN9	LOC794362 protein [OS=Danio rerio]	0	15.505	5	4	20	1	849	95.6	4.65	22.26	4	0	0.905	0.995255	20.55	105	95	31.97	10	High	Peak Found	Peak Found	Peak Found	Peak Found	Peak Found	1
FALSE	High	Master Protein	Q90XD4	S-(hydroxymethyl)glutathione dehydrogenase [OS=Danio rerio]	0	15.498	14	3	20	3	376	40	7.18	20.24	3	0	1.11	0.992358	11.73	94.8	105.2	8.29	0.07	High	High	High	High	High	High	1
FALSE	High	Master Protein	Q5RHR0	poly [ADP-ribose] polymerase [OS=Danio rerio]	0	15.45	6	4	6	4	1013	112.7	8.7	3.9	4	0	1.061	0.995255	21.11	98	102	9.69	7.78	High	High	High	High	High	Peak Found	1
FALSE	High	Master Protein	F1RCM3	Proteasome subunit beta type [OS=Danio rerio]	0	15.446	21	4	23	4	232	25	5.24	24.48	4	0	1.106	0.992358	27.04	98.2	101.8	5.04	18.08	High	High	High	High	High	High	1
FALSE	High	Master Protein	Q6NZ15	Collagen, type I, alpha 3 [OS=Danio rerio]	0	15.418	2	3	9	2	1449	136.9	5.49	19.92	3	1	1.061	0.995255	1.21	98.5	101.5	2.46	1.87	High	High	High	High	High	High	1
FALSE	High	Master Protein	Q7ZVY6	Ctbp2 protein [OS=Danio rerio]	0	15.391	13	4	10	3	404	44.9	7.11	17.54	4	0	1.009	0.995255	3.68	100.5	99.5	9.8	2.13	High	High	Peak Found	Peak Found	High	Peak Found	1
FALSE	High	Master Protein	A9JRE2	methylthioribose-1-phosphate isomerase [OS=Danio rerio]	0	15.382	8	2	12	2	353	38	5.69	34.1	2	0	0.874	0.992358	2.48	105.1	94.9	3.09	3.31	High	High	High	High	High	High	1
FALSE	High	Master Protein	F1R5C0	Synaptotagmin IIa [OS=Danio rerio]	0	15.357	10	4	7	3	430	48.1	8.51	8.51	4	0	0.959	0.995255	26.04	103.3	96.7	26.83	2.37	High	High	Peak Found	High	Peak Found	Peak Found	1
FALSE	High	Master Protein	E7F1L7	Filamin C, gamma a (actin-binding protein 280) [OS=Danio rerio]	0	15.329	1	3	13	2	2719	291.5	6.43	15.43	3	0	0.972	0.995255	2.84	99.5	100.5	3.15	4.21	High	High	High	High	High	High	1
FALSE	High	Master Protein	Q7T309	Serpin peptidase inhibitor, clade B (ovalbumin), member 1,-like 3 [OS=Danio rerio]	0	15.284	13	4	10	4	380	42.6	5.31	13.62	4	0	1.384	0.191813	17.7	83.9	116.1	15.18	0.75	High	High	High	High	High	High	1
FALSE	High	Master Protein	Q6PI52	Calmodulin [OS=Danio rerio]	0	15.28	23	4	15	3	149	16.8	4.22	24.16	4	0	0.67	0.0689358	1.01	119.8	80.2	1.43	4.1	High	High	High	High	High	Peak Found	1
FALSE	High	Master Protein	F1QYJ6	Sulfotransferase [OS=Danio rerio]	0	15.245	16	4	17	4	296	34	6.65	13.12	4	0	0.889	0.992358	2.91	105.9	94.1	27.55	4.14	High	High	High	High	High	High	1
FALSE	High	Master Protein	Q7T385	V-type proton ATPase subunit C 1-A [OS=Danio rerio]	0	15.193	9	3	18	3	383	44.3	7.42	17.82	3	0	1.127	0.988507	6.23	92.3	107.7	2.08	8.6	High	High	High	High	High	High	1
FALSE	High	Master Protein	F1R1C0	Acyl-CoA synthetase family member 2, mitochondrial [OS=Danio rerio]	0	15.163	9	3	10	3	606	67.5	7.93	10.48	3	0	0.997	0.998013	9.53	98.7	101.3	10.97	2.68	High	High	High	High	High	High	1
FALSE	High	Master Protein	A0A146JR86	n-myc downstream-regulated gene 1a-1 [OS=Danio rerio]	0	15.141	7	2	10	2	379	42.1	6.32	27.68	2	0	1.194	0.877372	14.2	92.9	107.1	7.99	7.48	High	High	High	High	High	High	1
FALSE	High	Master Protein	Q5U386	Protein phosphatase 1A, magnesium dependent, alpha isoform [OS=Danio rerio]	0	15.14	9	3	12	3	382	42.2	5.11	28.15	3	0	0.948	0.995255	1.43	102	98	2.93	3.32	High	High	High	High	High	High	1
FALSE	High	Master Protein	Q803L1	Dihydrolipoyl dehydrogenase [OS=Danio rerio]	0	15.136	12	4	6	4	507	53.5	7.69	9.88	4	0	0.976	0.995255	7.59	100	100	3.43	6.52	High	High	High	Peak Found	High	High	1
FALSE	High	Master Protein	Q7SYD0	carbonyl reductase 1 [OS=Danio rerio]	0	15.101	13	2	15	1	276	29.9	7.65	32.28	2	0	1.12	0.992358	3.43	93.4	106.6	4.6	1.3	High	Peak Found	Peak Found	High	Peak Found	Peak Found	1
FALSE	High	Master Protein	Q6P0G5	TFG protein [OS=Danio rerio]	0	15.073	15	3	9	3	396	42.3	5	13.19	3	0	0.865	0.986291	4.92	104.4	95.6	3.61	7.84	High	High	High	High	High	High	1
FALSE	High	Master Protein	F1R2U4	Proteasome subunit alpha type [OS=Danio rerio]	0	15.049	11	2	8	2	232	25.9	8.27	27.29	2	0	0.991	1	0.54	101.6	98.4	2.31	2.7	High	High	High	High	High	High	1
FALSE	High	Master Protein	Q7ZUG4	RAB5A, member RAS oncogene family like [OS=Danio rerio]	0	15.048	17	3	14	1	216	23.5	8.13	30.92	3	0	1.177	0.910562	12.74	94	106	10.56	5.56	High	Peak Found	Peak Found	High	High	High	1
FALSE	High	Master Protein	Q7ZZ04	enoyl CoA hydratase, short chain, 1, mitochondrial [OS=Danio rerio]	0	15.012	10	2	13	2	291	31.2	8.56	19.9	2	0	1.117	0.992358	5.64	95.8	104.2	3.9	1.83	High	High	High	High	High	High	1
FALSE	High	Master Protein	Q5RGB5	RAB3A, member RAS oncogene family, b [OS=Danio rerio]	0	14.99	24	4	12	4	220	24.9	5.03	5.68	4	0	0.746	0.385273	6.32	114.6	85.4	2.87	21.93	High	High	High	High	High	High	1
FALSE	High	Master Protein	Q6NYV1	proteasome (prosome, macropain) 26S subunit, non-ATPase, 3 [OS=Danio rerio]	0	14.956	10	3	8	3	503	57.9	8.76	5.02	3	0	1.16	0.966582	6.32	92.6	107.4	2.75	8.65	High	High	High	High	High	High	1
FALSE	High	Master Protein	E7FCQ0	CCHC-type zinc finger, nucleic acid-binding protein b [OS=Danio rerio]	0	14.921	24	4	9	2	161	17.6	8.22	7.91	4	2	1.081	0.995255	6.82	92.1	107.9	12.02	5.78	High	High	Peak Found	High	Peak Found	Peak Found	1
FALSE	High	Master Protein	Q8AV83	Trypsin [OS=Danio rerio]	0	14.898	13	2	12	2	243	25.8	6.83	36.87	2	0	0.98	0.995255	0.26	99.6	100.4	3.42	4.16	High	High	High	High	High	High	1
FALSE	High	Master Protein	Q66L49	Calcium-binding mitochondrial carrier protein SCaMC-1 [OS=Danio rerio]	0	14.874	8	3	9	3	477	53.3	8.54	18.1	3	0	1.168	0.94573	8.91	92.3	107.7	4.69	3.17	High	High	Peak Found	High	High	High	1
FALSE	High	Master Protein	R4GE56	dynamin 3a [OS=Danio rerio]	0	14.87	6	4	22	2	825	93.2	7.34	22.88	4	0	0.977	0.995255	2.01	100.2	99.8	10.21	6.69	High	High	High	High	High	High	1
FALSE	High	Master Protein	Q4VBV9	Omega-amidase NIT2 [OS=Danio rerio]	0	14.836	13	3	7	3	277	30.3	6.99	7.72	3	0	1.528	0.0299554	31.82	81.2	118.8	29.5	24.7	High	Peak Found	High	High	High	High	1
FALSE	High	Master Protein	Q7T1B0	embryonic globin beta e2 [OS=Danio rerio]	0	14.804	28	4	17	4	147	16.5	6.68	34.8	4	0	0.752	0.419808	3.79	116	84	2.96	6.81	High	High	High	High	High	High	1
FALSE	High	Master Protein	Q8JGR4	60S ribosomal protein L24 [OS=Danio rerio]	0	14.797	19	3	19	3	157	17.9	11.25	38.64	3	0	1.113	0.992358	1.73	94.2	105.8	6.99	5.7	High	High	High	High	High	High	1
FALSE	High	Master Protein	A0A0J9YJ95	glutathione S-transferase, alpha tandem duplicate 1 [OS=Danio rerio]	0	14.788	19	5	20	5	223	25.2	8.22	28.76	5	0	1.147	0.986291	4.26	93.6	106.4	3.18	1.66	High	High	High	High	High	High	1
FALSE	High	Master Protein	Q6IQQ7	Lumican [OS=Danio rerio]	0	14.787	19	5	8	5	344	38.2	5.72	5.44	5	0	0.552	0.000471514	1.47	129.9	70.1	5.02	32.41	High	High	High	High	High	High	1
FALSE	High	Master Protein	Q5XJK0	Zgc:101859 [OS=Danio rerio]	0	14.78	11	2	25	1	189	22.3	6.04	60.2	2	0	0.981	0.995255	0	101	99			Not Found	Not Found	High	Not Found	Not Found	Peak Found	1
FALSE	High	Master Protein	E7EYW5	cystatin 14a, tandem duplicate 1 [OS=Danio rerio]	0	14.758	38	3	14	3	100	11.2	7.05	35.77	3	0	1.068	0.995255	1.24	99.6	100.4	7.98	7.48	High	High	High	High	High	High	1
FALSE	High	Master Protein	Q5SPD1	Elongation factor-1, delta, b [OS=Danio rerio]	0	14.755	20	4	11	1	274	30.3	4.79	11.2	4	0	1.128	0.987473	12.08	94.9	105.1	3.85	6.07	High	High	Peak Found	High	High	High	1
FALSE	High	Master Protein	Q6IQE0	poly(U)-binding-splicing factor PUF60-B [OS=Danio rerio]	0	14.754	11	4	14	4	516	55.4	5.39	7.51	4	0	0.907	0.995255	1.22	103.3	96.7	2.54	4.71	High	High	High	High	High	High	1
FALSE	High	Master Protein	Q6DRJ5	pan-epithelial glycoprotein [OS=Danio rerio]	0	14.751	15	4	12	4	303	34.3	7.74	18.49	4	0	1.114	0.992358	6.71	94.6	105.4	5.26	3.45	High	High	High	High	High	High	1
FALSE	High	Master Protein	Q2PBM8	Intermediate form of collagen XVIII alpha 1 chain [OS=Danio rerio]	0	14.724	6	5	19	5	1134	120.1	6.44	18.87	5	0	1.056	0.995255	6.97	97.4	102.6	5.92	3.44	High	High	High	High	High	High	1
FALSE	High	Master Protein	Q6P0G2	Zgc:77262 [OS=Danio rerio]	0	14.717	12	3	15	3	331	37.2	9.2	12.97	3	0	1.031	0.995255	7.33	99	101	6.38	0.61	High	High	High	High	High	High	1
FALSE	High	Master Protein	Q7ZVF2	Glutamine synthetase [OS=Danio rerio]	0	14.668	11	4	11	2	372	41.9	6.4	26.42	4	0	1.389	0.179389	33.01	86.2	113.8	25.04	4.21	High	Peak Found	High	Peak Found	Peak Found	High	1
FALSE	High	Master Protein	A4QP88	MGC163038 protein [OS=Danio rerio]	0	14.532	5	3	17	2	666	68.4	7.06	25.68	3	0	0.99	0.999363	1.39	100	100	2.22	3.16	High	High	High	High	High	High	1
FALSE	High	Master Protein	E7F4T2	Calcium channel, voltage-dependent, alpha 2/delta subunit 1a [OS=Danio rerio]	0	14.402	4	4	12	4	1091	123.8	5.14	12.58	4	0	0.908	0.995255	1.64	104.2	95.8	11.93	15.87	High	High	High	High	High	High	1
FALSE	High	Master Protein	F1RAM4	Zgc:110339 [OS=Danio rerio]	0	14.394	15	3	10	3	255	26.8	7.01	19.17	3	0	0.976	0.995255	32.13	93.6	106.4	11.32	36.28	High	High	High	High	High	High	1
FALSE	High	Master Protein	Q6IQQ0	ribosomal protein L21 [OS=Danio rerio]	0	14.381	24	3	27	3	160	18.5	10.62	32.61	3	0	1.136	0.986291	6.94	97.8	102.2	4.81	7.73	High	High	High	High	High	High	1
FALSE	High	Master Protein	Q6P5L8	Hydroxysteroid dehydrogenase-like protein 2 [OS=Danio rerio]	0	14.267	18	5	21	5	415	44.4	7.47	15.31	5	0	1.042	0.995255	3.04	99.6	100.4	4.93	5.21	High	High	High	High	High	High	1
FALSE	High	Master Protein	Q32LW4	UDP-glucuronosyltransferase [OS=Danio rerio]	0	14.203	13	5	22	5	525	59.3	8.53	21.86	5	0	0.892	0.992358	1.17	105	95	3.09	0.84	High	High	High	High	High	High	1
FALSE	High	Master Protein	Q5XIZ6	Glycerol-3-phosphate dehydrogenase 1-like protein [OS=Danio rerio]	0	14.17	12	3	21	3	351	38.3	5.62	9.59	3	0	1.08	0.995255	5.41	96.2	103.8	3.07	7	High	High	High	High	High	High	1
FALSE	High	Master Protein	F1QFX9	chymotrypsinogen B1 [OS=Danio rerio]	0	14.144	18	3	13	3	263	28.2	7.34	16.92	3	0	1.039	0.995255	6.3	99.5	100.5	3.02	4.41	High	High	High	High	High	High	1
FALSE	High	Master Protein	E7F3I8	DEAH (Asp-Glu-Ala-His) box helicase 15 [OS=Danio rerio]	0	14.095	4	3	12	3	769	88.3	7.34	8.43	3	0	0.85	0.983669	0.99	106.9	93.1	5.59	5.99	High	High	High	High	High	High	1
FALSE	High	Master Protein	X1WD71	adaptor-related protein complex 2, alpha 1 subunit [OS=Danio rerio]	0	14.086	4	4	6	4	959	106	6.83	13	4	0	1.063	0.995255	4.44	95.5	104.5	6.66	8.18	Peak Found	Peak Found	High	High	High	High	1
FALSE	High	Master Protein	Q7T2J4	Alcohol dehydrogenase 8B [OS=Danio rerio]	0	14.084	16	3	10	3	376	40.8	7.62	13.48	3	0	1.154	0.986291	1.84	95.6	104.4	17.34	16.49	High	High	High	Peak Found	High	High	1
FALSE	High	Master Protein	B8JI00	Succinate--CoA ligase [ADP/GDP-forming] subunit alpha, mitochondrial [OS=Danio rerio]	0	14.053	19	4	13	4	324	34.2	9.14	16.78	4	0	1.269	0.566662	19.21	90.3	109.7	11.9	6.54	High	High	High	High	High	High	1
FALSE	High	Master Protein	E7FDP2	ATP-dependent 6-phosphofructokinase [OS=Danio rerio]	0	13.924	5	3	12	1	787	86.1	7.72	12.76	3	0	1.052	0.995255	11.08	98	102	6.72	9.8	High	High	Peak Found	High	Peak Found	High	1
FALSE	High	Master Protein	Q6IQI6	60S ribosomal protein L11 [OS=Danio rerio]	0	13.862	21	4	26	4	178	20.4	9.86	55.28	4	0	0.92	0.995255	0.09	102.6	97.4	5.5	2.46	High	High	High	High	High	High	1
FALSE	High	Master Protein	E7FE19	2',3'-cyclic nucleotide 3' phosphodiesterase [OS=Danio rerio]	0	13.832	15	4	15	4	424	46.5	4.5	16.13	4	0	1.852	0.000134898	43.95	70.1	129.9	19.01	27.07	High	High	High	High	High	High	1
FALSE	High	Master Protein	Q6ZM19	eukaryotic translation initiation factor 6 [OS=Danio rerio]	0	13.819	23	3	9	3	245	26.6	4.74	2.85	3	0	0.951	0.995255	2.15	102.8	97.2	9.53	2.31	High	High	High	High	High	High	1
FALSE	High	Master Protein	A0A0R4IB41	protein kinase, cAMP-dependent, catalytic, beta b [OS=Danio rerio]	0	13.797	9	3	13	3	342	39.9	8.48	29.43	3	0	1.147	0.986291	0.71	91.4	108.6	3.68	9.01	High	High	High	High	High	High	1
FALSE	High	Master Protein	B2GTJ4	RAB5A protein [OS=Danio rerio]	0	13.79	17	3	11	1	216	23.4	8.13	23.93	3	2	1.118	0.992358	10.91	92	108	13.89	3.97	Peak Found	Peak Found	Peak Found	High	Peak Found	Peak Found	1
FALSE	High	Master Protein	Q6PFN9	Glycine dehydrogenase (decarboxylating) [OS=Danio rerio]	0	13.787	5	3	5	3	983	109.2	7.34	4.97	3	0	1.235	0.710437	6.47	84.4	115.6	19.8	22.87	Peak Found	Peak Found	Peak Found	High	Peak Found	High	1
FALSE	High	Master Protein	Q7T2A8	SH3 domain-binding glutamic acid-rich-like protein [OS=Danio rerio]	0	13.774	48	3	7	3	115	12.9	4.82	9.1	3	0	1.06	0.995255	9.82	99.8	100.2	9.97	3.73	High	High	High	High	Peak Found	High	1
FALSE	High	Master Protein	Q4V943	ARP1 actin-related protein 1, centractin [OS=Danio rerio]	0	13.751	21	4	19	4	343	38.6	6.25	15.13	4	0	1.242	0.684658	5.76	90.6	109.4	6.57	1.83	High	High	High	High	High	High	1
FALSE	High	Master Protein	E7F5C5	Microtubule-associated protein, RP/EB family, member 1b [OS=Danio rerio]	0	13.679	15	4	9	4	274	31	5.59	10.41	4	0	1.044	0.995255	3.96	99.7	100.3	9.83	3.93	High	High	High	High	High	High	1
FALSE	High	Master Protein	F1Q5H4	UDP-galactose-4-epimerase [OS=Danio rerio]	0	13.67	11	3	7	3	350	38.8	6.74	14.62	3	0	1.343	0.304717	2.46	84.6	115.4	9.44	7.53	High	High	High	High	High	High	1
FALSE	High	Master Protein	Q6PHJ8	myosin, light chain 12, genome duplicate 1 [OS=Danio rerio]	0	13.666	23	3	9	2	172	19.8	4.86	17.84	3	1	0.996	0.999071	4.26	98.4	101.6	8.46	6.71	High	High	High	High	High	High	1
FALSE	High	Master Protein	F1QJU0	wu:fc21g02 [OS=Danio rerio]	0	13.638	8	3	9	3	450	49.5	7.23	7.24	3	0	0.992	0.999746	10.16	99.8	100.2	9.95	2.9	High	High	High	High	High	High	1
FALSE	High	Master Protein	E9QEJ2	collagen, type XXVIII, alpha 2a [OS=Danio rerio]	0	13.599	3	3	5	3	1192	123.6	6.39	12.6	3	0	1.102	0.992358	22.05	94	106	11.79	11.59	High	Peak Found	High	High	High	High	1
FALSE	High	Master Protein	F1R3J0	Alcohol dehydrogenase [NADP(+)] B [OS=Danio rerio]	0	13.594	12	4	15	4	326	37	6.7	30.68	4	0	1.115	0.992358	0.36	94.7	105.3	6.22	1.24	High	High	High	High	High	High	1
FALSE	High	Master Protein	Q5PQY9	Muscle-related coiled-coil protein [OS=Danio rerio]	0	13.549	14	3	14	3	318	35	7.28	18.78	3	0	1.079	0.995255	22.37	98.6	101.4	79.75	3.71	High	High	High	High	High	High	1
FALSE	High	Master Protein	Q6P6E7	ribosomal protein S20 [OS=Danio rerio]	0	13.521	25	3	24	3	119	13.3	9.94	57.48	3	0	0.899	0.995255	0.83	103.8	96.2	2.69	7.67	High	High	High	High	High	High	1
FALSE	High	Master Protein	X1WFB1	hemoglobin alpha embryonic-3 [OS=Danio rerio]	0	13.495	29	3	15	3	141	15.4	9.51	27.69	3	0	0.784	0.627445	0.22	113.1	86.9	4.94	1.24	High	High	High	High	High	High	1
FALSE	High	Master Protein	E7F5I3	Periostin, osteoblast-specific factor a [OS=Danio rerio]	0	13.46	5	2	26	1	882	97.1	7.08	13.16	2	0	0.931	0.995255	3.84	114.8	85.2	37.18	30.22	High	High	High	High	High	High	1
FALSE	High	Master Protein	Q9DGM3	chaperonin 10 [OS=Danio rerio]	0	13.443	40	3	12	3	91	9.9	8.1	19.49	3	0	0.76	0.466143	2.09	113.7	86.3	7.04	3.25	High	High	High	High	High	High	1
FALSE	High	Master Protein	F1QBM2	Programmed cell death 4a [OS=Danio rerio]	0	13.435	9	2	13	2	467	52	5.47	9.44	2	0	1.112	0.992358	24.69	95.9	104.1	11.85	16.64	High	High	High	High	High	High	1
FALSE	High	Master Protein	Q568V3	F-box only protein 50 [OS=Danio rerio]	0	13.369	18	3	9	3	237	27.2	5.9	17.52	3	0	1.185	0.89201	6.67	97.3	102.7	10.89	7.44	High	High	High	High	High	Peak Found	1
FALSE	High	Master Protein	Q6AZC0	Zgc:92041 [OS=Danio rerio]	0	13.337	14	3	7	3	266	28.8	8.1	10.86	3	0	1.091	0.995255	0.22	95.6	104.4	3.99	0.88	High	Peak Found	High	High	High	Peak Found	1
FALSE	High	Master Protein	Q58EG2	erlin-1 [OS=Danio rerio]	0	13.311	12	3	8	3	342	38.3	6.62	10.02	3	0	7.072	4.12409e-16	17.15	25.5	174.5	33.4	61.28	Peak Found	High	Peak Found	High	High	High	1
FALSE	High	Master Protein	Q7T2E1	SEC13 homolog (S. cerevisiae) [OS=Danio rerio]	0	13.289	21	4	15	4	320	35.2	5.27	8.79	4	0	1.076	0.995255	13.76	92.9	107.1	25.53	6.67	High	High	High	High	High	High	1
FALSE	High	Master Protein	Q5PRA2	Probable 2-oxoglutarate dehydrogenase E1 component DHKTD1, mitochondrial [OS=Danio rerio]	0	13.18	7	4	11	4	920	102.9	6.93	13.53	4	0	0.935	0.995255	8.25	99	101	9.51	6.91	High	High	High	High	High	High	1
FALSE	High	Master Protein	P83571	RuvB-like 2 [OS=Danio rerio]	0	13.177	8	3	12	3	463	51.2	5.53	16.55	3	0	0.993	0.999363	0.72	98.7	101.3	34.41	4.3	High	High	High	High	High	High	1
FALSE	High	Master Protein	E9QI46	Coronin [OS=Danio rerio]	0	13.165	9	3	12	2	474	53.2	7.62	5.89	3	0	0.97	0.995255	4.69	99.9	100.1	8.05	3.88	High	High	High	High	High	High	1
FALSE	High	Master Protein	Q7ZUV5	ZRAB1B, member RAS oncogene family a [OS=Danio rerio]	0	13.141	17	3	16	1	201	22.4	5.73	16.78	3	0	1.17	0.941042	15.71	90.7	109.3	9.98	8.99	High	High	High	High	High	High	1
FALSE	High	Master Protein	Q6NWH2	MARCKS-like 1b [OS=Danio rerio]	0	13.007	24	2	7	2	207	21	4.91	16.97	2	0	1.151	0.986291	12.99	92.9	107.1	8.44	16.16	High	High	Peak Found	High	High	High	1
FALSE	High	Master Protein	F1R1P6	N-acetylneuraminic acid synthase a [OS=Danio rerio]	0	12.997	9	2	7	2	359	40.1	6.74	17.19	2	0	1.139	0.986291	1.78	93.5	106.5	6.52	21.11	High	High	High	High	High	High	1
FALSE	High	Master Protein	F1QM20	Actin-like 6A [OS=Danio rerio]	0	12.973	13	3	4	3	429	47.2	5.72	5.39	3	0	0.946	0.995255	0.76	102.8	97.2	10.64	6.82	High	High	High	Peak Found	Peak Found	High	1
FALSE	High	Master Protein	Q4V9C6	Zgc:113842 [OS=Danio rerio]	0	12.958	3	2	15	1	820	91.1	7.96	25.65	2	0	0.958	0.995255	0.83	102.2	97.8	4.44	9.96	High	High	High	High	High	High	1
FALSE	High	Master Protein	F1QJK2	Septin-8-A [OS=Danio rerio]	0	12.951	11	4	15	2	420	49	6.28	13.34	4	0	0.983	0.995255	2.68	100.9	99.1	2.28	5.17	High	High	High	High	High	High	1
FALSE	High	Master Protein	A2CEW4	5-aminoimidazole-4-carboxamide ribonucleotide formyltransferase/IMP cyclohydrolase [OS=Danio rerio]	0	12.94	7	4	10	4	590	64	6.65	9.03	4	0	0.966	0.995255	8.61	104.7	95.3	7.59	3.86	High	High	High	High	High	High	1
FALSE	High	Master Protein	F8W3R8	dihydropyrimidinase [OS=Danio rerio]	0	12.895	9	3	21	2	303	33.1	8.72	40.88	3	0	0.968	0.995255	26.88	103.6	96.4	13.02	29.34	High	High	High	High	High	High	1
FALSE	High	Master Protein	I3ISS5	Ubiquitin-specific peptidase 7 (herpes virus-associated) [OS=Danio rerio]	0	12.875	4	4	9	4	1103	128.6	5.64	4.06	4	0	1.792	0.000393161	14.7	71.8	128.2	39.88	1.81	High	Peak Found	High	High	High	High	1
FALSE	High	Master Protein	Q7ZUD6	Reticulon [OS=Danio rerio]	0	12.858	14	3	11	3	221	24.5	8.97	24.68	3	0	0.996	0.999071	3.21	99.4	100.6	4.79	4.28	High	High	High	High	High	High	1
FALSE	High	Master Protein	Q6JWU9	coatomer subunit alpha [OS=Danio rerio]	0	12.856	3	4	9	4	1226	138.4	7.5	7.2	4	0	1.516	0.0349856	9.93	82.8	117.2	29.76	23.74	High	High	High	High	High	High	1
FALSE	High	Master Protein	Q5RKQ3	Zgc:101598 [OS=Danio rerio]	0	12.845	5	3	11	2	572	62.1	7.53	12.12	3	0	0.852	0.986291	11.56	108	92	15.84	12.77	High	High	High	High	Peak Found	High	1
FALSE	High	Master Protein	Q6Q420	ribosomal protein S15A [OS=Danio rerio]	0	12.821	24	3	24	3	130	14.8	10.13	49.85	3	0	0.956	0.995255	3.05	102.6	97.4	1.84	1.9	High	High	High	High	High	High	1
FALSE	High	Master Protein	Q24JV3	ribosomal protein L31 [OS=Danio rerio]	0	12.76	32	4	32	4	123	14.3	10.54	55.01	4	0	0.922	0.995255	0.6	104	96	1.79	0.95	High	High	High	High	High	High	1
FALSE	High	Master Protein	Q6AZA2	NADH dehydrogenase [ubiquinone] flavoprotein 1, mitochondrial [OS=Danio rerio]	0	12.735	9	3	9	3	492	53.7	8.38	13.48	3	0	0.998	0.996856	11.25	97.2	102.8	11.24	5.06	High	High	High	High	High	High	1
FALSE	High	Master Protein	A0A0R4IR98	TNF receptor-associated protein 1 [OS=Danio rerio]	0	12.516	6	3	6	2	719	82	6.9	10.66	3	0	0.757	0.445211	18.42	113.9	86.1	23.32	22.67	High	Peak Found	High	High	High	High	1
FALSE	High	Master Protein	Q6PBI5	40S ribosomal protein S25 [OS=Danio rerio]	0	12.491	17	3	14	3	124	13.9	10.14	32.39	3	0	1.029	0.995255	2.51	98.9	101.1	3.94	0.47	High	High	High	High	High	High	1
FALSE	High	Master Protein	Q7SXI1	COX7A2L protein [OS=Danio rerio]	0	12.454	40	3	9	3	115	12.6	9.88	13.98	3	0	0.791	0.681887	1.51	111.6	88.4	2.25	5.15	High	High	High	High	High	High	1
FALSE	High	Master Protein	Q6DGE2	propionyl-Coenzyme A carboxylase, alpha polypeptide [OS=Danio rerio]	0	12.419	6	3	11	3	709	77.8	7.21	17.92	3	0	1.04	0.995255	26.84	99.1	100.9	16.8	20.97	High	High	High	High	High	High	1
FALSE	High	Master Protein	F8W371	Ankyrin 3a [OS=Danio rerio]	0	12.406	1	2	12	2	1770	193.9	7.58	14.24	2	0	1.022	0.995255	7.96	99.2	100.8	7.56	2.14	High	High	High	High	High	High	1
FALSE	High	Master Protein	Q6TGT9	Serine/arginine-rich-splicing factor 5a [OS=Danio rerio]	0	12.384	13	3	14	3	259	29.6	11.15	25.4	3	0	1.053	0.995255	3.8	96.5	103.5	3.44	1.13	High	High	High	High	High	High	1
FALSE	High	Master Protein	Q2TL58	Serine hydroxymethyltransferase [OS=Danio rerio]	0	12.369	9	3	10	3	481	53.3	7.88	10.09	3	0	1.21	0.808196	5.67	89.6	110.4	8.85	1.4	High	High	High	High	High	High	1
FALSE	High	Master Protein	Q7ZW06	Coronin [OS=Danio rerio]	0	12.309	15	4	9	3	474	53.3	6.64	4.91	4	1	0.965	0.995255	17.92	105.6	94.4	16.47	4.66	High	High	High	High	High	High	1
FALSE	High	Master Protein	F1QT82	Peripherin [OS=Danio rerio]	0	12.288	7	4	42	1	435	50.7	5.52	68.01	4	0	0.914	0.995255	4.37	100	100	11.77	16.04	Peak Found	Peak Found	High	Peak Found	High	Peak Found	1
FALSE	High	Master Protein	Q6DRF3	Proteasome subunit beta type [OS=Danio rerio]	0	12.281	20	3	9	3	237	26.1	6.79	4.26	3	0	0.959	0.995255	8.15	102.1	97.9	3.49	5.11	Peak Found	High	High	High	Peak Found	High	1
FALSE	High	Master Protein	F1QDE7	Sister chromatid cohesion protein PDS5 homolog A [OS=Danio rerio]	0	12.223	3	3	5	3	1321	149	8.1	3.46	3	0	1.393	0.173476	26.78	87.5	112.5	5.56	20.88	High	Peak Found	Peak Found	High	High	High	1
FALSE	High	Master Protein	Q6DRC4	Eukaryotic translation initiation factor 3 subunit G [OS=Danio rerio]	0	12.219	10	2	12	2	293	32.8	6.81	22.53	2	0	1.293	0.466809	27.04	87.2	112.8	14.4	5.74	High	High	High	High	High	High	1
FALSE	High	Master Protein	Q08C97	Zgc:153353 [OS=Danio rerio]	0	12.148	14	3	14	3	366	39.4	7.56	5.2	3	0	1.153	0.986291	20.96	92.9	107.1	5.34	12.4	High	High	High	High	High	High	1
FALSE	High	Master Protein	Q7ZSZ0	RAB1A, member RAS oncogene family [OS=Danio rerio]	0	12.138	17	3	14	1	201	22.3	5.73	13.54	3	2	1.088	0.995255	0.82	95.8	104.2	5.19	3.42	Peak Found	Peak Found	Peak Found	High	High	High	1
FALSE	High	Master Protein	Q0D284	Zgc:153679 [OS=Danio rerio]	0	12.097	20	4	11	4	318	35.6	8.02	2.15	4	0	1.732	0.00108496	7.3	74	126	18.04	10.03	High	High	Peak Found	High	High	High	1
FALSE	High	Master Protein	F1QGI3	ribosomal protein L23a [OS=Danio rerio]	0	12.041	21	3	12	3	155	17.6	10.39	20.27	3	0	1.007	0.995255	6.34	98.9	101.1	9.48	2.09	High	High	High	High	High	High	1
FALSE	High	Master Protein	A2BGE0	Si:rp71-10d23.3 [OS=Danio rerio]	0	11.998	7	3	15	1	605	68.5	6.3	25.92	3	0	1.031	0.995255	19.29	98.5	101.5	5.62	12.7	High	High	High	High	High	High	1
FALSE	High	Master Protein	E9QHX8	signal sequence receptor, delta [OS=Danio rerio]	0	11.989	25	3	10	3	159	17.5	5.83	18.48	3	0	0.877	0.992358	5.64	106.9	93.1	5.37	4.27	High	High	High	High	High	High	1
FALSE	High	Master Protein	Q7ZV49	Hypoxanthine phosphoribosyltransferase [OS=Danio rerio]	0	11.989	16	3	14	3	218	24.7	6.68	7.64	3	0	0.573	0.00143786	5.28	127.2	72.8	21.71	8.39	High	High	High	Peak Found	High	High	1
FALSE	High	Master Protein	A0A0R4IPQ7	Septin 6 [OS=Danio rerio]	0	11.886	6	3	13	1	434	49.9	7.01	26.1	3	0	0.958	0.995255	1.55	104.4	95.6	5.7	7.58	High	High	High	High	High	High	1
FALSE	High	Master Protein	F1R6V4	collagen, type IV, alpha 5 (Alport syndrome) [OS=Danio rerio]	0	11.886	3	2	7	2	1682	160.5	8.47	5.78	2	0	1.013	0.995255	9.96	100.4	99.6	3.94	10.86	High	High	High	High	High	High	1
FALSE	High	Master Protein	Q567V5	Novel protein similar to vertebrate small nuclear ribonucleoprotein D2 polypeptide 16.5kDa (SNRPD2) [OS=Danio rerio]	0	11.861	25	3	12	3	118	13.5	9.91	21.21	3	0	0.832	0.902972	4.7	109.6	90.4	26.59	0.67	High	High	High	High	High	High	1
FALSE	High	Master Protein	E7F9Y7	Abhydrolase domain-containing 10b [OS=Danio rerio]	0	11.818	10	2	4	2	289	31.9	7.31	7.64	2	0	0.945	0.995255	6.79	102.4	97.6	3.16	5.82	Peak Found	Peak Found	High	High	High	High	1
FALSE	High	Master Protein	F1QAU9	wu:fi04e12 [OS=Danio rerio]	0	11.757	2	3	14	3	2207	250.9	5.88	7.05	3	0	0.814	0.819452	2.08	106.3	93.7	7.47	6.12	High	High	High	High	High	High	1
FALSE	High	Master Protein	Q6ZM62	Actin-related protein 2/3 complex subunit 3 [OS=Danio rerio]	0	11.725	13	2	12	2	178	20.4	8.59	8.64	2	0	0.939	0.995255	3.18	103.9	96.1	2.75	8.1	High	High	High	High	High	High	1
FALSE	High	Master Protein	F1R4B7	Ubiquitin-specific peptidase 14 (tRNA-guanine transglycosylase) [OS=Danio rerio]	0	11.705	9	2	8	2	489	55.4	5.34	15.42	2	0	0.972	0.995255	6.57	101.4	98.6	3.07	4.26	High	High	High	High	High	High	1
FALSE	High	Master Protein	F1QLV5	NAD(P)H dehydrogenase, quinone 1 [OS=Danio rerio]	0	11.638	15	3	8	3	293	33	6.35	6.94	3	0	1.137	0.986291	10.52	93.6	106.4	18.12	10.32	High	High	Peak Found	High	High	High	1
FALSE	High	Master Protein	Q9PTP1	proliferating cell nuclear antigen [OS=Danio rerio]	0	11.615	12	2	10	2	260	28.6	4.67	5.79	2	0	1.435	0.102254	19.85	88.2	111.8	7.56	15.97	High	Peak Found	High	High	High	High	1
FALSE	High	Master Protein	A0A0R4IFF2	Zgc:92481 [OS=Danio rerio]	0	11.59	6	4	9	4	801	87.1	5.44	15.92	4	0	0.871	0.987473	13.77	109.5	90.5	13.37	5.72	High	High	High	High	High	High	1
FALSE	High	Master Protein	A7YT77	Qdpra protein [OS=Danio rerio]	0	11.585	20	2	10	2	237	24.6	7.08	12.53	2	0	0.91	0.995255	1.67	107.3	92.7	5.56	8.08	High	High	High	High	High	High	1
FALSE	High	Master Protein	Q6PC69	60S ribosomal protein L10A [OS=Danio rerio]	0	11.584	13	2	9	2	216	24.6	9.94	19.58	2	0	1.318	0.385629	3.61	86.3	113.7	7.53	3.26	High	High	High	High	High	High	1
FALSE	High	Master Protein	E7F3J2	Heterogeneous nuclear ribonucleoprotein Ua [OS=Danio rerio]	0	11.572	4	3	9	2	760	85.1	6.13	13.93	3	0	1.18	0.904402	9.23	91.7	108.3	7.86	1.15	High	High	Peak Found	Peak Found	Peak Found	Peak Found	1
FALSE	High	Master Protein	F1QEX9	Ryanodine receptor 1b (Skeletal) [OS=Danio rerio]	0	11.464	1	4	6	4	5076	574.4	5.11	2.19	4	0	3.087	4.12409e-16	25.56	53.1	146.9	52.45	31.13	High	High	Peak Found	Peak Found	Peak Found	High	1
FALSE	High	Master Protein	F1Q5K3	sarcosine dehydrogenase [OS=Danio rerio]	0	11.434	5	4	9	4	924	102.8	7.15	5.06	4	0	1.051	0.995255	9.55	100.8	99.2	13.97	5.8	High	High	Peak Found	High	High	High	1
FALSE	High	Master Protein	Q6NZZ2	Actin-related protein 2/3 complex subunit 4 [OS=Danio rerio]	0	11.412	16	3	13	3	168	19.7	8.43	29.08	3	0	0.868	0.986291	2.2	108.2	91.8	8.3	11.66	High	High	High	High	High	High	1
FALSE	High	Master Protein	Q9DDT0	ferritin [OS=Danio rerio]	0	11.39	23	4	10	4	177	20.7	6.05	16.58	4	0	0.943	0.995255	6.08	102.9	97.1	39.48	34.89	High	High	High	High	High	High	1
FALSE	High	Master Protein	Q1JPZ7	Pre-mRNA-processing factor 39 [OS=Danio rerio]	0	11.389	4	3	5	3	752	85.9	4.77	5.99	3	0	0.426	1.98024e-08	0.6	141.2	58.8	40.23	14.75	High	High	High	Peak Found	Peak Found	High	1
FALSE	High	Master Protein	Q7ZV22	S-methyl-5'-thioadenosine phosphorylase [OS=Danio rerio]	0	11.387	11	2	6	2	280	30.8	6.44	2.54	2	0	1.21	0.808196	11.38	96.7	103.3	7.99	14.48	High	High	High	High	High	High	1
FALSE	High	Master Protein	P17561	Ependymin [OS=Danio rerio]	0	11.329	9	1	11	1	217	24.5	5.64	18.02	1	0	1.052	0.995255	5.39	97.5	102.5	9.82	1.56	High	High	High	High	High	High	1
FALSE	High	Master Protein	A0A0R4IUB5	Serine/arginine-rich-splicing factor 11 [OS=Danio rerio]	0	11.309	10	3	6	3	461	52.1	10.74	1.61	3	0	0.99	0.999592	0.72	100.7	99.3	4.06	0.7	Peak Found	High	High	High	High	High	1
FALSE	High	Master Protein	Q642J7	40S ribosomal protein S24 [OS=Danio rerio]	0	11.307	21	2	10	2	131	15.2	10.73	17.86	2	0	1.073	0.995255	1.09	96.5	103.5	2.84	5.66	Peak Found	High	High	High	High	High	1
FALSE	High	Master Protein	Q6NYE2	Protein RCC2 homolog [OS=Danio rerio]	0	11.292	6	3	13	3	495	54.1	8.34	18.33	3	0	0.86	0.986291	6.81	107.1	92.9	1.42	7.12	High	High	High	High	High	High	1
FALSE	High	Master Protein	Q801Z9	Cellular nucleic acid-binding protein [OS=Danio rerio]	0	11.288	18	3	12	1	163	18	8.03	12.94	3	0	0.847	0.966582	2.66	107.2	92.8	14.46	3.78	High	High	High	High	High	High	1
FALSE	High	Master Protein	Q66ID8	Annexin [OS=Danio rerio]	0	11.283	8	2	6	2	340	37.3	6.6	4.66	2	0	0.28	4.12409e-16	2.44	156.3	43.7	12.45	33.04	High	High	High	High	Peak Found	High	1
FALSE	High	Master Protein	F1R6L4	Cold-inducible RNA-binding protein B [OS=Danio rerio]	0	11.26	16	2	17	2	220	23.1	8.53	5.77	2	0	0.871	0.987473	17.37	106.9	93.1	7.42	10.46	High	High	High	High	High	High	1
FALSE	High	Master Protein	A0A0R4IT32	Sulfotransferase [OS=Danio rerio]	0	11.241	18	4	21	4	287	33.7	6.28	28.94	4	0	0.946	0.995255	1.49	102.6	97.4	6.55	4.72	High	High	High	High	High	High	1
FALSE	High	Master Protein	Q6DG30	Serpin peptidase inhibitor, clade B (Ovalbumin), member 1 [OS=Danio rerio]	0	11.235	6	2	8	2	380	42.9	5.8	18.73	2	0	1.109	0.992358	0.92	93.7	106.3	4.1	1.71	High	High	High	High	High	High	1
FALSE	High	Master Protein	Q8UUZ6	alpha A crystallin [OS=Danio rerio]	0	11.223	13	2	7	2	173	19.7	6.29	15.72	2	0	0.947	0.995255	1.26	102.3	97.7	9.24	5	High	High	High	High	High	High	1
FALSE	High	Master Protein	Q5RKP9	Guanine nucleotide-binding protein (G protein), alpha 11b (Gq class) [OS=Danio rerio]	0	11.208	12	3	17	3	359	42	5.85	1.63	3	0	1.132	0.986291	11.66	94.8	105.2	5.92	7.06	High	High	Peak Found	High	High	High	1
FALSE	High	Master Protein	F1R3F7	Complement component 1, q subcomponent-binding protein [OS=Danio rerio]	0	11.187	16	3	13	3	270	30	4.78	8.42	3	0	1.723	0.00126993	24.17	70.1	129.9	20.14	5.98	High	High	High	High	High	High	1
FALSE	High	Master Protein	Q567K2	S-formylglutathione hydrolase [OS=Danio rerio]	0	11.186	18	3	3	3	282	31.2	6.42	2.14	3	0	1.262	0.589683	5.35	86.7	113.3	8.52	11.53	Peak Found	Peak Found	Peak Found	High	High	High	1
FALSE	High	Master Protein	Q9MIY7	Cytochrome c oxidase subunit 2 [OS=Danio rerio]	0	11.166	16	2	17	2	230	26	4.72	16.89	2	0	0.833	0.909465	5.77	109.1	90.9	4.73	17.83	High	High	High	High	High	High	1
FALSE	High	Master Protein	F1QUA3	talin 2a [OS=Danio rerio]	0	11.1	2	3	8	1	2540	270.7	5.5	5.32	3	0	0.934	0.995255	0.9	103.4	96.6	3.69	4.67	Not Found	Peak Found	Peak Found	Not Found	High	High	1
FALSE	High	Master Protein	Q7SXA1	Ribosomal protein L26 [OS=Danio rerio]	0	11.056	12	3	14	3	145	17.3	10.62	33.13	3	0	0.979	0.995255	13.83	102.3	97.7	5.62	10.49	High	High	High	High	High	High	1
FALSE	High	Master Protein	Q3S344	glutamine-fructose-6-phosphate transaminase 1 [OS=Danio rerio]	0	11.044	8	4	5	4	682	76.7	6.57	3.51	4	0	1.292	0.468912	13.32	91.7	108.3	61.35	8.46	High	High	Peak Found	High	High	Peak Found	1
FALSE	High	Master Protein	F1QII8	Eukaryotic translation initiation factor 3 subunit K [OS=Danio rerio]	0	11.015	20	3	10	3	219	25.4	5.01	5.22	3	0	1.09	0.995255	2.33	92.9	107.1	8.35	9.71	High	High	Peak Found	High	High	High	1
FALSE	High	Master Protein	Q568F6	adenylosuccinate synthetase isozyme 2 [OS=Danio rerio]	0	11.009	8	3	16	2	455	49.7	6.04	1.75	3	0	0.976	0.995255	3.23	98.4	101.6	6.09	4.77	High	High	High	High	High	High	1
FALSE	High	Master Protein	Q1JPT9	Cell adhesion molecule 3 [OS=Danio rerio]	0	10.969	9	2	10	2	410	44.4	5.33	12.1	2	0	0.936	0.995255	2.5	103.3	96.7	8.8	5.52	High	High	High	High	High	High	1
FALSE	High	Master Protein	Q6NYQ7	Nicotinamide nucleotide transhydrogenase [OS=Danio rerio]	0	10.934	3	3	5	3	1079	112.7	6.84	3.55	3	0	1.087	0.995255	67.05	95.8	104.2	58.93	4.29	High	Peak Found	High	High	Peak Found	High	1
FALSE	High	Master Protein	Q7ZVK5	Pcbp2 protein [OS=Danio rerio]	0	10.93	8	2	9	2	318	33.3	8	9.24	2	0	1.133	0.986291	3.46	94.8	105.2	1.44	5.8	High	High	High	High	High	High	1
FALSE	High	Master Protein	F1QEB4	FACT complex subunit SSRP1 [OS=Danio rerio]	0	10.914	7	4	10	4	705	79.6	5.72	9.32	4	0	1.176	0.910562	4.58	91.4	108.6	16.39	4.65	High	Peak Found	High	High	High	High	1
FALSE	High	Master Protein	Q08BN2	Zgc:153129 [OS=Danio rerio]	0	10.764	22	2	10	2	101	11.2	8.79	27.26	2	0	0.802	0.736227	1.92	113.5	86.5	4.14	3.2	High	High	High	High	High	High	1
FALSE	High	Master Protein	Q7SY50	Zgc:63505 [OS=Danio rerio]	0	10.758	10	3	8	3	355	39.2	7.53	9.38	3	0	1.157	0.982353	2.43	92.7	107.3	4.69	2.48	Peak Found	Peak Found	High	High	High	High	1
FALSE	High	Master Protein	E7F8Y5	Translationally-controlled tumor protein homolog [OS=Danio rerio]	0	10.738	10	2	14	2	202	22.5	5.07	14.06	2	0	1.099	0.992358	1.69	93.1	106.9	14.83	2.84	High	High	High	High	High	High	1
FALSE	High	Master Protein	Q6DGD1	GTPase NRas [OS=Danio rerio]	0	10.64	12	2	7	2	188	21.3	5.49	10.79	2	0	1.034	0.995255	7.7	96.7	103.3	3.76	5.02	High	High	High	High	High	High	1
FALSE	High	Master Protein	A7MCR1	cytochrome b-c1 complex subunit Rieske, mitochondrial [OS=Danio rerio]	0	10.629	8	2	13	2	273	29.7	8.29	23.02	2	0	0.978	0.995255	4.94	101.1	98.9	10.7	2.68	High	High	High	High	High	High	1
FALSE	High	Master Protein	Q7ZUR2	Ubiquitin-conjugating enzyme E2D 3 [OS=Danio rerio]	0	10.598	29	3	15	3	147	16.6	7.3	10.7	3	0	0.874	0.992358	1.94	108.3	91.7	8.61	3.43	High	High	High	High	High	High	1
FALSE	High	Master Protein	A0A140UHW3	Melanocyte proliferating gene 1 [OS=Danio rerio]	0	10.588	8	2	11	2	325	37.2	7.4	13.47	2	0	1.357	0.258516	2.46	84.8	115.2	4.01	5.85	High	High	High	High	High	High	1
FALSE	High	Master Protein	B8JJ32	Sideroflexin [OS=Danio rerio]	0	10.585	13	2	10	2	322	35.3	9.1	13.83	2	0	0.994	0.999071	5.41	100.6	99.4	0.85	5.27	High	High	High	High	High	High	1
FALSE	High	Master Protein	Q7SXW6	Actin-related protein 2-A [OS=Danio rerio]	0	10.501	8	3	5	3	394	44.6	6.74	8.23	3	0	1.178	0.910562	6.01	91.7	108.3	21.35	4.2	Peak Found	High	High	High	High	Peak Found	1
FALSE	High	Master Protein	E7F9R1	Sodium/potassium-transporting ATPase subunit beta [OS=Danio rerio]	0	10.49	15	4	10	4	347	39.2	7.44	7.92	4	0	0.919	0.995255	0.65	106.8	93.2	3.88	3.63	High	High	High	High	High	High	1
FALSE	High	Master Protein	A8WFU6	serpin peptidase inhibitor, clade H (heat shock protein 47), member 1a [OS=Danio rerio]	0	10.45	12	3	11	2	403	44.9	8.91	4.35	3	0	1.14	0.986291	18.96	92.2	107.8	13.11	24.85	Peak Found	High	High	High	High	High	1
FALSE	High	Master Protein	A0A0R4IA72	Ryanodine receptor 3 [OS=Danio rerio]	0	10.436	0	1	3	1	4864	550.1	5.53	4.28	1	0	1.192	0.877372	5.83	92.8	107.2	3.48	9.72	Peak Found	Peak Found	High	High	Peak Found	High	1
FALSE	High	Master Protein	Q5U373	Calcium-binding protein 39-like [OS=Danio rerio]	0	10.406	6	2	13	2	334	38.8	7.27	24.13	2	0	1.022	0.995255	12.76	99.8	100.2	9.32	2.64	High	High	High	High	High	High	1
FALSE	High	Master Protein	B3DHH0	Zgc:194249 protein [OS=Danio rerio]	0	10.391	6	3	7	3	818	85.3	6.93	5.41	3	0	0.997	0.997884	2.04	102.5	97.5	3.17	4.55	High	High	High	Peak Found	High	High	1
FALSE	High	Master Protein	Q6PC16	NADH dehydrogenase (ubiquinone) 1 beta subcomplex, 10 [OS=Danio rerio]	0	10.318	14	2	6	2	170	20.3	9.17	7.36	2	0	1.238	0.700211	21.31	89.2	110.8	1.6	16.71	High	High	High	High	High	High	1
FALSE	High	Master Protein	Q66I80	Fatty acid-binding protein 11a [OS=Danio rerio]	0	10.264	16	2	9	2	134	15.1	7.81	17.09	2	0	0.949	0.995255	2.6	102.6	97.4	5.69	3.32	High	High	High	High	High	High	1
FALSE	High	Master Protein	Q6PEH5	Ubiquitin-conjugating enzyme E2 variant 2 [OS=Danio rerio]	0	10.258	24	4	5	2	145	16.3	8.09	7.41	4	2	0.8	0.728133	1.46	114.6	85.4	5.31	4.99	High	Peak Found	Peak Found	Peak Found	Peak Found	High	1
FALSE	High	Master Protein	F1QCX3	poliovirus receptor-related 1b [OS=Danio rerio]	0	10.251	7	2	12	2	481	53	8.16	13.76	2	0	0.95	0.995255	11.97	104.8	95.2	5.26	10.71	High	High	High	High	High	High	1
FALSE	High	Master Protein	A1A5X4	adducin 1 (alpha) [OS=Danio rerio]	0	10.243	4	2	6	2	741	81.7	5.92	15.52	2	0	0.857	0.986291	3.75	105.7	94.3	8.43	3.27	Peak Found	High	High	High	High	High	1
FALSE	High	Master Protein	B2GQ09	Ubiquitin-like modifier activating enzyme 2 [OS=Danio rerio]	0	10.232	7	3	7	3	640	70.7	5.07	1.64	3	0	0.934	0.995255	16.55	110.2	89.8	35.57	56.16	High	High	High	Peak Found	High	High	1
FALSE	High	Master Protein	Q8UUT4	DMbeta1 [OS=Danio rerio]	0	10.195	10	3	9	2	278	30.9	4.97	10.44	3	1	0.975	0.995255	7.15	101.3	98.7	6.94	0.81	High	High	High	High	High	High	1
FALSE	High	Master Protein	Q7ZVB5	Small nuclear ribonucleoprotein D3 polypeptide,-like [OS=Danio rerio]	0	10.192	15	2	11	1	128	14	10.32	21.02	2	1	0.931	0.995255	1.81	105	95	3.99	2.78	High	High	High	Peak Found	High	High	1
FALSE	High	Master Protein	Q567Y4	NADH dehydrogenase (ubiquinone) 1 beta subcomplex, 9 [OS=Danio rerio]	0	10.11	13	2	7	2	175	21	8.13	16.98	2	0	1.076	0.995255	1.28	96.8	103.2	2.04	3.35	High	High	High	High	High	High	1
FALSE	High	Master Protein	Q4VBV2	40S ribosomal protein S27 [OS=Danio rerio]	0	10.11	38	3	15	3	84	9.5	9.52	29.65	3	0	1.056	0.995255	5.71	97.7	102.3	2.64	3.87	High	High	High	High	High	High	1
FALSE	High	Master Protein	Q7ZUD3	Glia maturation factor, beta [OS=Danio rerio]	0	10.096	19	3	8	3	142	16.9	5.17	10.94	3	0	0.932	0.995255	0.66	103.7	96.3	7.82	7.76	High	High	Peak Found	High	High	High	1
FALSE	High	Master Protein	Q7ZZA3	peptidylprolyl isomerase [OS=Danio rerio]	0	10.091	18	3	8	3	192	21	7.85	10.49	3	0	1.203	0.84246	10.05	91.3	108.7	2.29	6.79	Peak Found	High	High	High	High	High	1
FALSE	High	Master Protein	F1QQI6	Translocase of outer mitochondrial membrane 70 homolog A (S. cerevisiae) [OS=Danio rerio]	0	10.041	8	3	12	3	579	65.2	6.86	10.74	3	0	0.826	0.878022	20.98	100.9	99.1	20.47	53.3	High	High	High	High	High	High	1
FALSE	High	Master Protein	E7EZ02	LSM8 homolog, U6 small nuclear RNA-associated [OS=Danio rerio]	0	10.032	27	2	11	2	96	10.4	4.59	24.21	2	0	0.546	0.000348296	4.79	125.8	74.2	4.68	33.62	High	High	High	High	High	High	1
FALSE	High	Master Protein	Q7ZVY0	cytotoxic granule-associated RNA binding protein 1 [OS=Danio rerio]	0	10.02	11	4	7	3	386	42.3	7.78	9.47	4	0	1.122	0.992358	15.64	93.4	106.6	12.54	14.19	Peak Found	Peak Found	High	Peak Found	High	Peak Found	1
FALSE	High	Master Protein	Q6AXL2	heat-responsive protein 12 [OS=Danio rerio]	0	10.004	16	2	11	2	135	14.2	7.18	23.77	2	0	0.748	0.395789	0.71	114.5	85.5	3.33	0.58	High	High	High	High	High	High	1
FALSE	High	Master Protein	Q6NX89	eukaryotic translation initiation factor 5A [OS=Danio rerio]	0	10.001	21	3	7	2	155	16.9	5.38	17.27	3	1	0.94	0.995255	4.43	106.2	93.8	6.78	4.38	High	High	High	Peak Found	High	High	1
FALSE	High	Master Protein	Q6NVC6	Nsfl1c protein [OS=Danio rerio]	0	9.992	8	2	3	2	369	40.4	5.06	5.06	2	0	1.231	0.717988	1.23	92.8	107.2	8.95	54.41	High	Not Found	High	High	Peak Found	Peak Found	1
FALSE	High	Master Protein	Q5XJD4	Zgc:103420 [OS=Danio rerio]	0	9.977	7	2	11	2	301	33.6	6.65	27.57	2	0	1.052	0.995255	3.21	97.9	102.1	4.4	1.39	High	High	High	High	High	High	1
FALSE	High	Master Protein	F1QM03	Importin subunit alpha [OS=Danio rerio]	0	9.969	6	2	16	2	531	59	5.29	8.71	2	0	0.895	0.992358	14.7	105.5	94.5	18.15	3.89	High	High	High	High	High	High	1
FALSE	High	Master Protein	Q6P5K5	ribosomal protein, large, P1 [OS=Danio rerio]	0	9.952	52	2	19	2	113	11.5	4.26	37.37	2	0	0.879	0.992358	3.8	106.4	93.6	8.89	3.02	High	High	High	High	High	High	1
FALSE	High	Master Protein	F1RCJ4	calpain 9 [OS=Danio rerio]	0	9.941	3	2	6	2	688	78.2	5.26	14.73	2	0	0.981	0.995255	5.57	101	99	5.05	9.38	High	High	Peak Found	High	High	High	1
FALSE	High	Master Protein	A5PF61	Protein leg1a [OS=Danio rerio]	0	9.926	12	2	8	2	364	39.9	5.24	8.44	2	0	1.256	0.609859	16.33	89.6	110.4	12.37	1.5	High	High	High	High	High	High	1
FALSE	High	Master Protein	Q6P0T0	NADH dehydrogenase (ubiquinone) Fe-S protein 8, (NADH-coenzyme Q reductase) [OS=Danio rerio]	0	9.903	11	2	3	2	210	23.7	5.97	7.88	2	0	1.009	0.995255	3.12	98.3	101.7	4.73	3.5	High	Peak Found	Peak Found	High	High	Peak Found	1
FALSE	High	Master Protein	Q6DGU9	Glutathione S-transferase kappa [OS=Danio rerio]	0	9.888	19	3	14	3	229	25.9	8.22	7.1	3	0	1.045	0.995255	0.82	95.9	104.1	5.92	5.52	High	High	High	High	High	High	1
FALSE	High	Master Protein	Q9DG46	Homogentisate 1,2-dioxygenase [OS=Danio rerio]	0	9.84	6	2	9	2	393	44.4	6.83	15.53	2	0	1.099	0.992358	1.06	94.6	105.4	1.8	1.25	High	High	High	High	High	High	1
FALSE	High	Master Protein	Q6PBW8	lysophospholipase II [OS=Danio rerio]	0	9.821	8	2	10	2	232	25.1	6.62	25.11	2	0	0.965	0.995255	0.2	101.4	98.6	5.52	4.3	High	High	High	High	High	Peak Found	1
FALSE	High	Master Protein	A5PL98	Succinate dehydrogenase [ubiquinone] iron-sulfur subunit, mitochondrial [OS=Danio rerio]	0	9.808	8	2	9	2	280	31.7	8.51	23.02	2	0	1.067	0.995255	1.92	98.2	101.8	3.46	7.99	High	High	High	High	High	High	1
FALSE	High	Master Protein	Q7T2C2	acyl-Coenzyme A dehydrogenase, very long chain [OS=Danio rerio]	0	9.797	8	3	10	3	659	71.1	8.41	9.28	3	0	1.012	0.995255	8.75	102.4	97.6	6.15	53.08	High	High	High	High	High	High	1
FALSE	High	Master Protein	Q7ZUQ1	Cdc42l protein [OS=Danio rerio]	0	9.761	16	2	13	1	191	21.3	6.55	4.43	2	0	1.032	0.995255	0.03	97.5	102.5	10.68	2.3	High	High	High	High	High	High	1
FALSE	High	Master Protein	Q7ZWJ4	60S ribosomal protein L18a [OS=Danio rerio]	0	9.748	14	3	12	3	176	20.7	11.15	19.89	3	0	1.071	0.995255	5.59	100.1	99.9	7.37	23.38	High	High	High	High	High	High	1
FALSE	High	Master Protein	F1QDH1	caspase 3, apoptosis-related cysteine peptidase a [OS=Danio rerio]	0	9.733	15	2	3	2	206	22.6	6.2	6.74	2	0	1.246	0.663543	26.24	87.2	112.8	15.52	6.51	High	Peak Found	Peak Found	Peak Found	High	High	1
FALSE	High	Master Protein	E7EXI4	ferritin [OS=Danio rerio]	0	9.705	16	3	8	3	177	20.4	6	5.65	3	0	0.822	0.872607	0.7	110.1	89.9	14.13	6.21	High	High	High	High	High	High	1
FALSE	High	Master Protein	B5DE37	Uncharacterized protein [OS=Danio rerio]	0	9.665	2	3	7	3	2668	292.4	6.74	1.74	3	0	1.101	0.992358	7.51	95.2	104.8	9.64	5.12	High	Peak Found	Peak Found	High	High	High	1
FALSE	High	Master Protein	Q6PFU4	Cell division cycle 42 [OS=Danio rerio]	0	9.648	15	2	13	1	191	21.3	7.15	4.43	2	1	0.956	0.995255	9.7	102.2	97.8	12.79	3.28	High	High	High	High	High	High	1
FALSE	High	Master Protein	Q8AYE3	Antithrombin [OS=Danio rerio]	0	9.641	6	2	5	2	450	50.8	7.66	9.44	2	0	0.817	0.843455	7.98	113.2	86.8	14.97	15.84	Peak Found	High	High	Peak Found	High	High	1
FALSE	High	Master Protein	Q6DGV5	RAB10, member RAS oncogene family [OS=Danio rerio]	0	9.605	11	2	4	1	201	22.6	8.37	7.2	2	0	1.158	0.969456	0	92.7	107.3			Peak Found	Not Found	Not Found	High	Not Found	Not Found	1
FALSE	High	Master Protein	Q6AZV8	4-hydroxyphenylpyruvate dioxygenase [OS=Danio rerio]	0	9.58	6	2	10	2	393	44.6	6.25	8.85	2	0	1.098	0.992358	5.08	94.4	105.6	3.98	7.47	High	High	High	High	High	High	1
FALSE	High	Master Protein	Q5U3U3	Carnitine O-palmitoyltransferase 2, mitochondrial [OS=Danio rerio]	0	9.579	6	3	9	3	669	74.9	8.25	3.74	3	0	0.982	0.995255	0.88	101.5	98.5	8.89	4.4	High	High	High	Peak Found	High	High	1
FALSE	High	Master Protein	A9JTG2	Sb:cb367 protein [OS=Danio rerio]	0	9.561	5	2	9	2	672	62.9	7.8	14.23	2	0	0.914	0.995255	2.9	111.3	88.7	10.11	8.59	High	High	High	High	High	High	1
FALSE	High	Master Protein	B3DJF3	3'-phosphoadenosine 5'-phosphosulfate synthase 1 [OS=Danio rerio]	0	9.561	5	2	9	1	624	70.2	6.95	12.73	2	0	1.271	0.558939	59.19	88.1	111.9	38.02	39.42	Peak Found	High	High	High	Peak Found	Peak Found	1
FALSE	High	Master Protein	Q9DDS9	Solute carrier family 3 member 2 [OS=Danio rerio]	0	9.557	12	4	6	4	484	53	5.58	1.7	4	0	0.23	4.12409e-16	4.42	162.6	37.4	56.64	100.33	High	High	High	High	Peak Found	Peak Found	1
FALSE	High	Master Protein	A8KBX4	Zgc:101710 protein [OS=Danio rerio]	0	9.514	7	2	5	2	308	33.7	7.59	10.2	2	0	1.178	0.910562	7.19	96.7	103.3	17.46	6.51	High	High	Peak Found	High	Peak Found	Peak Found	1
FALSE	High	Master Protein	A0A0R4IRS8	signal sequence receptor, alpha [OS=Danio rerio]	0	9.46	8	2	8	2	271	30.3	4.17	13.4	2	0	1.209	0.808196	2.5	92	108	3.64	3.76	High	High	High	High	High	High	1
FALSE	High	Master Protein	E7F569	si:ch211-153b23.5 [OS=Danio rerio]	0	9.42	15	2	9	1	225	24.1	7.24	6.15	2	0	0.966	0.995255	1.63	101.4	98.6	12.56	12.59	Peak Found	High	High	High	High	High	1
FALSE	High	Master Protein	Q6AXK0	deoxyribonuclease [OS=Danio rerio]	0	9.42	9	2	6	2	270	31.3	5.64	7.75	2	0	1.161	0.966148	1.86	93.2	106.8	3.21	4.74	High	High	High	High	High	Peak Found	1
FALSE	High	Master Protein	Q5BJJ2	ribosomal protein L3 [OS=Danio rerio]	0	9.401	11	4	11	4	403	46.2	10.18	10.65	4	0	1.61	0.00827913	12.41	84.3	115.7	23.87	11.3	High	High	High	High	High	High	1
FALSE	High	Master Protein	F1QP85	collagen, type II, alpha 1b [OS=Danio rerio]	0	9.401	2	2	18	1	1373	129.9	7.64	15.19	2	0	0.949	0.995255	4.83	100	100	3.62	6.31	High	High	High	High	High	High	1
FALSE	High	Master Protein	B7ZC77	Catenin alpha-2 [OS=Danio rerio]	0	9.376	4	3	12	1	865	95.8	5.96	25.58	3	0	0.861	0.986291	3.53	106.6	93.4	4.12	3.59	Peak Found	High	Peak Found	Not Found	Peak Found	Peak Found	1
FALSE	High	Master Protein	F1QSC5	Collagen, type I, alpha 1a [OS=Danio rerio]	0	9.301	2	2	11	2	1366	128	5.94	28.99	2	0	0.866	0.986291	0.93	108.2	91.8	4.54	3.96	High	High	High	High	High	High	1
FALSE	High	Master Protein	E7F2R8	apolipoprotein Da, duplicate 2 [OS=Danio rerio]	0	9.247	11	2	18	2	189	21	4.65	34.41	2	0	1.166	0.950782	5.11	92.3	107.7	6.45	0.82	High	High	High	High	High	High	1
FALSE	High	Master Protein	A0A140TAU7	Serine/arginine-rich-splicing factor 1B [OS=Danio rerio]	0	9.226	12	2	7	2	188	20.7	7.96	17.57	2	0	1.039	0.995255	4.48	98.1	101.9	1.84	3.76	High	High	High	High	High	High	1
FALSE	High	Master Protein	A0A140LFT8	si:dkey-9l20.3 [OS=Danio rerio]	0	9.189	4	2	5	2	15157	1638.4	6.2	3.79	2	0	1.143	0.986291	5.6	93.3	106.7	14.07	7.29	High	High	Peak Found	High	High	Peak Found	1
FALSE	High	Master Protein	F1RCG7	peptidylprolyl isomerase [OS=Danio rerio]	0	9.173	5	2	7	2	449	50.4	5.11	10.04	2	0	1.012	0.995255	2.08	98.2	101.8	5.43	5.07	High	High	High	High	High	High	1
FALSE	High	Master Protein	A8E569	Ezrl protein [OS=Danio rerio]	0	9.165	5	3	13	1	440	52.2	7.83	21.4	3	0	1.322	0.370925	4.06	79.7	120.3	10.39	19.9	Peak Found	Peak Found	Peak Found	Peak Found	High	Peak Found	1
FALSE	High	Master Protein	A8WG53	Zgc:77449 protein [OS=Danio rerio]	0	9.163	7	2	7	2	246	28.1	10.07	7.98	2	0	1.242	0.684658	4.08	89.2	110.8	11.5	0.51	High	Peak Found	High	High	High	High	1
FALSE	High	Master Protein	Q6DHL6	40S RIBOSOMAL PROTEIN S6 [OS=Danio rerio]	0	9.15	10	2	3	2	249	28.7	11.09	7.53	2	0	1.261	0.591853	6.01	88.5	111.5	14.26	7.26	Peak Found	Peak Found	High	High	Peak Found	High	1
FALSE	High	Master Protein	A0A0R4IH79	Lon protease homolog, mitochondrial [OS=Danio rerio]	0	9.137	3	2	9	2	966	107.7	6.37	2.59	2	0	0.841	0.94573	1.61	109	91	3.87	4.89	High	High	High	High	High	High	1
FALSE	High	Master Protein	Q6NWC4	Gcat protein [OS=Danio rerio]	0	9.112	5	2	10	2	458	49.6	8.13	18.67	2	0	1.55	0.021089	49.12	66.2	133.8	44.17	21.49	High	High	High	High	High	High	1
FALSE	High	Master Protein	E7FAG5	Dolichyl-diphosphooligosaccharide--protein glycosyltransferase subunit 1 [OS=Danio rerio]	0	9.077	7	2	2	2	547	61.9	6.74	3.06	2	0	1	0.995255	6.57	102.3	97.7	38.03	5.53	High	Peak Found	Peak Found	Peak Found	High	Peak Found	1
FALSE	High	Master Protein	A8WGS0	Cyb5a protein [OS=Danio rerio]	0	9.07	15	1	6	1	137	15.4	4.78	15.51	1	0	1.104	0.992358	8.47	98.5	101.5	13.38	9.53	High	High	High	High	High	High	1
FALSE	High	Master Protein	B8JMZ1	UDP-glucose pyrophosphorylase 2a [OS=Danio rerio]	0	9.067	8	3	12	3	507	56.8	8.46	10.49	3	0	1.037	0.995255	5.01	96.9	103.1	7.57	3.72	High	High	High	High	High	High	1
FALSE	High	Master Protein	A1A5X7	TAF15 RNA polymerase II, TATA box-binding protein (TBP)-associated factor [OS=Danio rerio]	0	9.015	9	3	12	3	434	44.2	8.88	5.89	3	0	0.851	0.986291	8.23	107.7	92.3	9.43	8.37	High	High	High	High	High	High	1
FALSE	High	Master Protein	A0A0R4IRM1	Kinesin-like protein [OS=Danio rerio]	0	8.994	3	2	7	1	959	109	6.27	1.94	2	0	1.241	0.684658	13.01	99.3	100.7	19.27	21.17	Peak Found	High	High	High	High	High	1
FALSE	High	Master Protein	F1QCT0	Mitochondrial import inner membrane translocase subunit TIM50 [OS=Danio rerio]	0	8.991	5	2	6	2	387	43.8	6.46	2.38	2	0	1.595	0.0105	44.11	81.1	118.9	60.64	9.16	High	Peak Found	High	High	High	High	1
FALSE	High	Master Protein	Z4YIM6	Eukaryotic translation initiation factor 3 subunit D [OS=Danio rerio]	0	8.972	6	2	6	2	550	63.9	6.43	16.13	2	0	1.113	0.992358	8.94	70	130	36.53	28.34	Peak Found	High	High	High	High	High	1
FALSE	High	Master Protein	Q6P1S3	X-prolyl aminopeptidase (aminopeptidase P) 1, soluble [OS=Danio rerio]	0	8.948	7	3	13	3	620	69.4	6.05	0	3	0	0.978	0.995255	8.21	100.2	99.8	3.62	5.8	High	High	High	High	High	High	1
FALSE	High	Master Protein	B0V3F8	Interferon-inducible double-stranded RNA-dependent protein kinase activator A homolog [OS=Danio rerio]	0	8.947	7	2	7	2	282	30.8	6.99	4.82	2	0	0.738	0.346551	1.8	114.4	85.6	10.61	48.45	High	High	High	High	High	High	1
FALSE	High	Master Protein	A0A0R4ISR7	Epoxide hydrolase 2, cytoplasmic [OS=Danio rerio]	0	8.922	4	2	3	2	559	62	6.2	3.95	2	0	0.878	0.992358	5.21	106.5	93.5	6.57	2.93	Peak Found	High	High	Peak Found	Peak Found	High	1
FALSE	High	Master Protein	Q4V918	Proteasome subunit alpha type [OS=Danio rerio]	0	8.92	8	2	6	2	255	28.4	5.06	14.62	2	0	0.937	0.995255	2.93	102.4	97.6	0.96	5.75	High	High	Peak Found	High	High	High	1
FALSE	High	Master Protein	Q568B3	septin 10 [OS=Danio rerio]	0	8.912	7	3	12	2	429	49.6	7.15	22.6	3	0	0.916	0.995255	0.12	104.4	95.6	6.59	3.48	High	High	High	High	High	High	1
FALSE	High	Master Protein	B3DKQ3	Col2a1a protein [OS=Danio rerio]	0	8.907	1	2	11	1	1491	142.1	7.17	26.81	2	1	0.965	0.995255	5.81	104.7	95.3	4.31	5.96	Peak Found	High	High	High	High	High	1
FALSE	High	Master Protein	Q568R7	paralemmin [OS=Danio rerio]	0	8.851	7	2	6	2	321	35.4	4.77	5.26	2	0	0.521	7.13499e-05	1.89	116	84	24.42	29.22	High	High	Peak Found	High	High	High	1
FALSE	High	Master Protein	A0A0R4IK64	eukaryotic translation elongation factor 1 delta a (guanine nucleotide exchange protein) [OS=Danio rerio]	0	8.827	17	4	8	1	255	28.6	5.06	5.44	4	2	0.912	0.995255	3.38	103	97	5.64	2.93	High	Peak Found	Peak Found	High	Peak Found	Peak Found	1
FALSE	High	Master Protein	Q561U4	Zgc:112160 [OS=Danio rerio]	0	8.825	20	3	10	3	265	28.6	5.91	2.54	3	0	0.851	0.986291	25.3	10.2	189.8	159.77	80.89	High	High	High	High	High	High	1
FALSE	High	Master Protein	E9QG20	Calcineurin subunit B type 1 [OS=Danio rerio]	0	8.762	14	2	7	2	170	19.3	4.81	11.48	2	0	0.748	0.39229	2.15	113.2	86.8	6.29	26.42	High	High	High	High	Peak Found	Peak Found	1
FALSE	High	Master Protein	Q8AW07	Proteasome (prosome, macropain) 26S subunit, non-ATPase, 12 [OS=Danio rerio]	0	8.751	4	2	8	2	456	52.8	6.01	13.38	2	0	0.876	0.992358	0.9	106	94	4.31	2.61	High	High	High	High	High	High	1
FALSE	High	Master Protein	F1QX33	apolipoprotein M [OS=Danio rerio]	0	8.719	11	2	16	2	203	23	4.67	17.2	2	0	0.938	0.995255	3.96	104.3	95.7	1.23	4.89	High	High	High	High	High	High	1
FALSE	High	Master Protein	Q7ZVL6	DNA helicase [OS=Danio rerio]	0	8.676	5	2	3	2	721	80.9	6.4	2.1	2	0	1.181	0.903059	16.18	98.5	101.5	18.8	14.9	Peak Found	Peak Found	Peak Found	High	High	High	1
FALSE	High	Master Protein	Q1LVD7	EF-hand domain family, member D2 [OS=Danio rerio]	0	8.672	8	2	6	2	233	26.5	5.76	11.9	2	0	1.225	0.736227	10.04	90.7	109.3	5.29	10.95	Peak Found	High	High	High	High	High	1
FALSE	High	Master Protein	Q7ZV96	QM protein [OS=Danio rerio]	0	8.666	19	2	9	2	215	24.6	10.17	0	2	0	1.096	0.992358	8.01	95.4	104.6	29.99	5.19	High	High	High	High	High	High	1
FALSE	High	Master Protein	Q5YKG3	G-protein alpha 13a [OS=Danio rerio]	0	8.626	6	2	3	1	376	43.8	8.68	4.67	2	0	0.884	0.992358	5.23	107.2	92.8	8.62	28.06	Peak Found	Peak Found	Peak Found	High	Peak Found	Peak Found	1
FALSE	High	Master Protein	E7F0E8	exportin 1 (CRM1 homolog, yeast) a [OS=Danio rerio]	0	8.609	3	3	9	3	1071	123.2	6.09	0	3	0	0.976	0.995255	0.2	101.2	98.8	4.57	8.03	High	High	High	High	High	High	1
FALSE	High	Master Protein	F1QK94	amphiphysin [OS=Danio rerio]	0	8.586	8	3	11	3	784	85.7	4.45	2.16	3	0	1.161	0.966148	5.17	92.5	107.5	13.7	1.57	High	High	High	High	High	High	1
FALSE	High	Master Protein	B2GSR6	Farsa protein [OS=Danio rerio]	0	8.578	4	1	3	1	497	56.4	6.74	10.63	1	0	0.983	0.995255	5.81	101.2	98.8	15.38	0.51	Peak Found	High	High	Peak Found	Peak Found	High	1
FALSE	High	Master Protein	Q7ZVX8	ATPase, H+ transporting, V1 subunit D [OS=Danio rerio]	0	8.554	18	2	9	2	248	28.3	9.52	11.69	2	0	1.103	0.992358	2.27	99.4	100.6	5.4	8.7	High	High	High	High	High	High	1
FALSE	High	Master Protein	F1R9A7	ATPase, H+-transporting, lysosomal accessory protein 1a [OS=Danio rerio]	0	8.547	4	2	11	2	466	51.6	5.95	6.9	2	0	0.917	0.995255	0.56	103	97	3.75	7.65	High	High	High	High	High	High	1
FALSE	High	Master Protein	A0A0R4II70	collagen, type IX, alpha 1b [OS=Danio rerio]	0	8.453	4	2	7	2	915	90.8	7.09	9.85	2	0	0.779	0.590896	6.29	112.4	87.6	21.26	2.5	High	High	High	High	High	High	1
FALSE	High	Master Protein	E7EXW7	10-formyltetrahydrofolate dehydrogenase [OS=Danio rerio]	0	8.441	2	2	5	1	915	100.6	6.34	10.13	2	0	0.854	0.986291	11.28	108.5	91.5	11.36	22.28	Peak Found	High	Peak Found	Peak Found	Peak Found	Peak Found	1
FALSE	High	Master Protein	A0A0R4IP12	PDS5 cohesin-associated factor B [OS=Danio rerio]	0	8.425	2	2	12	2	1408	159.7	7.71	0	2	0	0.984	0.996856	3	101.9	98.1	2.46	5.95	High	High	High	High	High	High	1
FALSE	High	Master Protein	Q6PBY8	s-phase kinase-associated protein 1 [OS=Danio rerio]	0	8.401	15	2	6	2	163	18.7	4.54	11.2	2	0	0.887	0.992358	8.31	106	94	9.62	1.91	High	High	High	High	High	High	1
FALSE	High	Master Protein	F1R1E9	Ubiquitin-conjugating enzyme E2 variant 1 [OS=Danio rerio]	0	8.349	16	3	3	1	163	18.4	9.36	3.87	3	0	0.778	0.585082	11.81	111.4	88.6	10.05	17.83	Peak Found	Peak Found	Peak Found	Peak Found	Peak Found	High	1
FALSE	High	Master Protein	Q7ZV55	Eukaryotic translation initiation factor 3 subunit I [OS=Danio rerio]	0	8.242	7	2	11	2	325	36.3	5.41	16.95	2	0	1.03	0.995255	8.9	98.5	101.5	7.77	1.1	High	High	High	High	High	High	1
FALSE	High	Master Protein	Q804W2	Parvalbumin-7 [OS=Danio rerio]	0	8.182	23	2	9	2	109	12	4.91	0	2	0	1.848	0.000143059	18.41	72.1	127.9	38.07	24.15	High	High	High	High	High	High	1
FALSE	High	Master Protein	A4QP71	Nap1l4a protein [OS=Danio rerio]	0	8.173	6	2	12	1	349	40.2	4.72	14.11	2	0	1.03	0.995255	6.71	98.5	101.5	11.57	6.8	High	High	High	High	High	High	1
FALSE	High	Master Protein	A0A0R4IH71	DnaJ (Hsp40) homolog, subfamily A, member 2 [OS=Danio rerio]	0	8.158	14	3	7	3	348	38.3	6.71	6.11	3	0	1.161	0.966148	0.27	92.6	107.4	16.86	6.23	High	High	High	High	High	Peak Found	1
FALSE	High	Master Protein	E7EZW7	Ubiquitin carboxyl-terminal hydrolase [OS=Danio rerio]	0	8.136	9	1	12	1	230	25.9	5.01	27.15	1	0	0.975	0.995255	17.57	101.3	98.7	7.28	6.39	High	High	High	High	High	High	1
FALSE	High	Master Protein	Q6DGE9	Protein unc-45 homolog B [OS=Danio rerio]	0	8.128	3	2	4	2	934	103.8	7.43	1.97	2	0	0.907	0.995255	7.52	106.7	93.3	3.24	11.64	High	Peak Found	High	High	Peak Found	High	1
FALSE	High	Master Protein	Q66I87	Glyoxalase domain containing 4 [OS=Danio rerio]	0	8.097	6	1	2	1	298	33	5.45	5.67	1	0	0.792	0.684658	4.91	111.6	88.4	17.28	1.34	High	Peak Found	Peak Found	Peak Found	High	Peak Found	1
FALSE	High	Master Protein	A0A0R4ITL4	complement factor H [OS=Danio rerio]	0	8.088	3	2	6	2	603	68.3	6.52	7.46	2	0	1.034	0.995255	24.26	100.7	99.3	3.82	15.76	High	High	High	High	High	High	1
FALSE	High	Master Protein	A0A0R4IF77	collagen, type XIV, alpha 1b [OS=Danio rerio]	0	8.068	2	2	3	2	1345	142	5.22	6.12	2	0	0.858	0.986291	8.76	109	91	1.88	12.02	High	High	High	Peak Found	Peak Found	Peak Found	1
FALSE	High	Master Protein	Q1LV51	osteoglycin [OS=Danio rerio]	0	8.053	10	2	4	2	292	32.7	7.23	2.02	2	0	1.084	0.995255	13.38	94.5	105.5	4.29	8.77	Not Found	Peak Found	High	High	High	Peak Found	1
FALSE	High	Master Protein	Q6IMW7	parvalbumin 4 [OS=Danio rerio]	0	8.051	17	2	13	1	109	11.6	4.88	22.36	2	0	1.088	0.995255	2.43	90.6	109.4	14.12	9.24	Peak Found	Peak Found	Peak Found	High	Peak Found	Peak Found	1
FALSE	High	Master Protein	F1QYC7	3-hydroxyanthranilate 3,4-dioxygenase [OS=Danio rerio]	0	8.045	16	3	6	3	287	33.2	5.73	0	3	0	1.047	0.995255	8.43	97.7	102.3	30.13	2.37	Peak Found	Peak Found	High	High	High	Peak Found	1
FALSE	High	Master Protein	Q6IQ64	Slow-specific troponin C [OS=Danio rerio]	0	8.032	9	1	8	1	161	18.4	4.15	20.04	1	0	1.033	0.995255	2.63	97.1	102.9	5.41	6.02	High	High	High	High	High	High	1
FALSE	High	Master Protein	F1RCG2	prostaglandin E synthase 3b (cytosolic) [OS=Danio rerio]	0	8.007	19	2	8	2	158	18.2	4.56	5.47	2	0	1.025	0.995255	8.4	100.1	99.9	5.28	11.78	High	High	High	High	High	High	1
FALSE	High	Master Protein	Q6IQ56	Small nuclear ribonucleoprotein D3 polypeptide [OS=Danio rerio]	0	7.988	15	2	7	1	127	13.8	10.32	9.17	2	0	0.806	0.76984	12.98	108.5	91.5	16.2	9.28	Peak Found	High	Peak Found	Peak Found	Peak Found	Peak Found	1
FALSE	High	Master Protein	F8W470	S-antigen; retina and pineal gland (arrestin) b [OS=Danio rerio]	0	7.986	6	2	6	2	347	39.3	7.59	11.09	2	0	1.008	0.995255	17.92	102.9	97.1	15.14	4.12	Peak Found	High	High	High	High	High	1
FALSE	High	Master Protein	F1R314	Zgc:110425 [OS=Danio rerio]	0	7.966	10	2	12	1	195	20.2	10.96	27.31	2	0	1.279	0.517428	1.7	87.8	112.2	2	3.22	High	High	High	High	High	High	1
FALSE	High	Master Protein	A3KQL1	N-terminal EF-hand calcium-binding protein 2 [OS=Danio rerio]	0	7.912	6	2	3	2	428	47.9	5.3	2.36	2	0	0.898	0.992358	43.34	96	104	8.08	26.18	High	Peak Found	High	Peak Found	Peak Found	Peak Found	1
FALSE	High	Master Protein	B0R0Q4	novel protein similar to vertebrate vasodilator-stimulated phosphoprotein (VASP) [OS=Danio rerio]	0	7.906	5	2	4	2	420	44.1	8.34	4.22	2	0	1.041	0.995255	12.98	103.2	96.8	12.81	6.28	Peak Found	Peak Found	Peak Found	High	High	High	1
FALSE	High	Master Protein	I3ISK4	Guanine nucleotide-binding protein (G protein), beta polypeptide 3b [OS=Danio rerio]	0	7.902	7	1	6	1	141	15.2	9.06	3.36	1	0	0.938	0.995255	17.74	103.2	96.8	9.16	22.17	High	High	High	High	Peak Found	Peak Found	1
FALSE	High	Master Protein	Q1LVG7	ATP synthase, H+-transporting, mitochondrial F1 complex, delta subunit [OS=Danio rerio]	0	7.896	9	1	5	1	159	16.9	5.12	12.82	1	0	0.97	0.995255	2.44	101.2	98.8	2.1	3.7	High	High	High	High	Peak Found	High	1
FALSE	High	Master Protein	B3DKJ3	Snx1 protein [OS=Danio rerio]	0	7.893	5	3	5	3	662	74.4	4.84	2.83	3	0	0.983	0.995255	0.01	100.9	99.1	7.3	4.66	High	Peak Found	Peak Found	Peak Found	High	High	1
FALSE	High	Master Protein	E9QFD2	Uricase [OS=Danio rerio]	0	7.891	8	2	5	2	248	28.7	7.9	9.57	2	0	1.042	0.995255	2.17	97.9	102.1	3.7	1.43	High	High	High	High	High	Peak Found	1
FALSE	High	Master Protein	Q5BJA1	Zgc:114188 [OS=Danio rerio]	0	7.883	42	3	10	3	134	15.4	9.85	6.81	3	0	1.01	0.995255	5.48	93.8	106.2	8.92	16.3	High	High	High	High	Peak Found	High	1
FALSE	High	Master Protein	A2BFT0	Similar to Transcobalamin-1 (Transcobalamin I) (TCI) (TC I) [OS=Danio rerio]	0	7.877	13	2	3	2	142	15.8	4.67	6.25	2	0	0.781	0.598159	2.14	114.2	85.8	7.52	3.11	Peak Found	High	High	Peak Found	High	Peak Found	1
FALSE	High	Master Protein	C7FGQ7	Sulfotransferase [OS=Danio rerio]	0	7.777	7	2	8	2	292	33.9	6.42	13.1	2	0	0.872	0.987473	10.11	106.9	93.1	11.87	3.06	High	High	High	High	High	High	1
FALSE	High	Master Protein	Q6GQP1	MICOS complex subunit [OS=Danio rerio]	0	7.752	7	2	7	2	460	47.6	4.36	9.55	2	0	0.938	0.995255	2.46	104.1	95.9	2.92	7.16	High	High	High	High	High	High	1
FALSE	High	Master Protein	E7FA56	Tubulin polymerization-promoting protein family member 2 [OS=Danio rerio]	0	7.737	9	1	7	1	181	19.6	8.82	0	1	0	0.885	0.992358	12.4	107.9	92.1	7.32	9.48	Peak Found	High	High	High	High	High	1
FALSE	High	Master Protein	Q6TGS6	Tyrosine--tRNA ligase, cytoplasmic [OS=Danio rerio]	0	7.732	4	2	13	2	529	59.5	6.24	13.09	2	0	0.994	0.999071	0.44	100.5	99.5	17.3	8.62	High	High	High	High	High	High	1
FALSE	High	Master Protein	Q6Q421	ribosomal protein S15 [OS=Danio rerio]	0	7.705	42	3	4	3	145	17	10.39	0	3	0	0.595	0.0042073	1.84	124.4	75.6	30.19	12.32	Peak Found	High	High	Peak Found	High	Peak Found	1
FALSE	High	Master Protein	Q1LXE1	Hyaluronan and proteoglycan link protein 1a [OS=Danio rerio]	0	7.699	7	2	5	2	336	37.7	5.64	4.22	2	0	1.055	0.995255	3.75	98.9	101.1	4.05	8.68	High	High	High	High	Peak Found	High	1
FALSE	High	Master Protein	Q7T358	G1 to S phase transition 1 [OS=Danio rerio]	0	7.669	5	2	10	2	577	63.6	5.03	3.98	2	0	0.932	0.995255	19.63	102.7	97.3	13.14	5.93	High	High	High	High	High	High	1
FALSE	High	Master Protein	R4GED3	SH3 domain-binding glutamate-rich protein [OS=Danio rerio]	0	7.659	17	2	9	2	185	20.8	4.2	11.16	2	0	0.798	0.717988	8.54	111.2	88.8	7.07	2.81	High	High	High	High	High	High	1
FALSE	High	Master Protein	Q6P6E0	ATP synthase, H+-transporting, mitochondrial F0 complex, subunit g [OS=Danio rerio]	0	7.615	18	2	7	2	103	11.3	9.76	12.98	2	0	0.807	0.778177	0.86	107.7	92.3	6.42	4.35	High	High	High	High	High	High	1
FALSE	High	Master Protein	Q6NYV3	H1 histone family, member 0 [OS=Danio rerio]	0	7.59	10	2	11	1	199	21.2	10.86	21.12	2	1	1.192	0.877372	4.64	83.9	116.1	18.4	27.6	High	High	High	High	Peak Found	High	1
FALSE	High	Master Protein	F1RDX1	AU RNA-binding protein/enoyl-CoA hydratase [OS=Danio rerio]	0	7.543	12	3	3	3	325	34.7	8.59	1.89	3	0	1.024	0.995255	18.88	98.8	101.2	5.39	30.21	Peak Found	High	Peak Found	High	Peak Found	High	1
FALSE	High	Master Protein	A8E5K1	Zgc:63674 protein [OS=Danio rerio]	0	7.54	6	2	5	2	354	38	7.62	6.05	2	0	0.975	0.995255	0.69	100.3	99.7	11.31	2.29	High	High	High	Peak Found	High	High	1
FALSE	High	Master Protein	A2BIR5	ubiquitin-conjugating enzyme E2L 3b [OS=Danio rerio]	0	7.517	27	2	4	2	136	15.8	8.09	2	2	0	0.839	0.936274	14.39	107.9	92.1	3.4	15.15	Peak Found	High	High	High	Peak Found	Peak Found	1
FALSE	High	Master Protein	Q5BL99	Dnl2l protein [OS=Danio rerio]	0	7.483	25	2	5	2	89	10.4	7.37	2.91	2	0	0.955	0.995255	95.87	90	110	42.48	61.02	Peak Found	Peak Found	High	Peak Found	High	High	1
FALSE	High	Master Protein	A9JRE6	DMGDH protein [OS=Danio rerio]	0	7.479	2	2	3	2	875	97.4	7.01	4.95	2	0	1.109	0.992358	15.28	94.8	105.2	43.44	62.64	High	Peak Found	High	High	Peak Found	Peak Found	1
FALSE	High	Master Protein	C3S171	Glutathione peroxidase [OS=Danio rerio]	0	7.447	13	2	9	2	170	19.2	7.24	5.35	2	0	1	0.995255	10.88	100	100	36.08	0.45	High	High	High	High	High	High	1
FALSE	High	Master Protein	A4IGC2	Gsnb protein [OS=Danio rerio]	0	7.432	4	2	2	2	728	80.1	5.91	4.29	2	0	0.897	0.992358	1.82	106.2	93.8	6.13	5.21	High	Peak Found	High	Peak Found	Peak Found	Peak Found	1
FALSE	High	Master Protein	Q6IQP4	RAP1A, member of RAS oncogene family [OS=Danio rerio]	0	7.422	6	1	8	1	185	21	6.71	14.43	1	0	0.957	0.995255	29.56	95.7	104.3	24.24	11.48	High	High	High	High	High	High	1
FALSE	High	Master Protein	F1QP94	40S ribosomal protein S26 [OS=Danio rerio]	0	7.409	20	2	9	2	119	13.4	10.84	12.64	2	0	1.015	0.995255	7.4	100.9	99.1	4.87	5.26	High	High	High	High	Peak Found	High	1
FALSE	High	Master Protein	Q7T340	developmentally-regulated GTP-binding protein 1 [OS=Danio rerio]	0	7.368	8	2	7	2	366	40.4	8.69	0	2	0	1.178	0.910562	17.88	92.1	107.9	4.39	10.21	High	High	Peak Found	High	High	High	1
FALSE	High	Master Protein	B3DK73	Si:dkey-222f8.3 [OS=Danio rerio]	0	7.346	7	2	6	2	290	33.4	6.87	6.04	2	0	1.064	0.995255	3.75	97.6	102.4	7.37	4.04	Peak Found	High	Peak Found	High	High	High	1
FALSE	High	Master Protein	B0V1L8	Dipeptidyl-peptidase 9 [OS=Danio rerio]	0	7.312	3	2	4	2	861	98.4	6.1	6.54	2	0	0.769	0.517428	1.31	113.6	86.4	20.77	3.39	High	Peak Found	High	Peak Found	High	Peak Found	1
FALSE	High	Master Protein	Q6PBW9	ribulose-phosphate 3-epimerase [OS=Danio rerio]	0	7.261	7	1	6	1	228	24.8	5.16	10.23	1	0	1.43	0.106669	15.08	83.7	116.3	7.95	13.94	High	High	High	High	High	High	1
FALSE	High	Master Protein	B2GSC3	Fah protein [OS=Danio rerio]	0	7.232	7	2	7	2	348	38.8	6.74	13.2	2	0	1.051	0.995255	1.75	98.1	101.9	8.7	7.44	High	High	High	High	High	High	1
FALSE	High	Master Protein	Q29RB9	AHA1, activator of heat shock protein ATPase homolog 1a [OS=Danio rerio]	0	7.229	9	2	2	2	338	38.1	5.78	0	2	0	1.141	0.986291	29.2	93.1	106.9	21.5	2.24	Peak Found	High	Peak Found	Peak Found	Peak Found	High	1
FALSE	High	Master Protein	Q6GML2	Zgc:91845 [OS=Danio rerio]	0	7.213	13	3	3	3	353	39.1	7.75	2.54	3	0	1.019	0.995255	16.66	87.5	112.5	71.63	13.76	Peak Found	Peak Found	Peak Found	High	Peak Found	High	1
FALSE	High	Master Protein	I3ISJ2	Cytochrome b-c1 complex subunit 6 [OS=Danio rerio]	0	7.209	20	1	6	1	89	10.6	4.46	17.07	1	0	1.037	0.995255	15.57	99.5	100.5	9.26	4.08	High	High	High	High	High	High	1
FALSE	High	Master Protein	Q6NWC6-1	Cleavage and polyadenylation specificity factor subunit 6 [OS=Danio rerio]	0	7.188	7	2	9	2	545	58.7	7.36	0	2	0	0.862	0.986291	1.7	107.4	92.6	8.44	4.85	High	High	High	High	High	High	1
FALSE	High	Master Protein	Q9I9E5	Small nuclear ribonucleoprotein-associated protein [OS=Danio rerio]	0	7.176	6	2	5	2	239	24.4	11.19	12.55	2	0	0.912	0.995255	1.97	105.4	94.6	3.72	5.08	High	Peak Found	High	High	High	Peak Found	1
FALSE	High	Master Protein	A1L245	Zgc:158643 [OS=Danio rerio]	0	7.146	7	2	9	2	295	32.9	6.19	6.85	2	0	1.021	0.995255	12.49	99	101	5.58	5.47	Peak Found	High	High	High	High	High	1
FALSE	High	Master Protein	Q6DGX8	Proteasome subunit alpha type [OS=Danio rerio]	0	7.141	21	3	11	3	262	29.2	6.68	0	3	0	1.023	0.995255	6	98.2	101.8	1.4	43.13	High	High	High	High	High	High	1
FALSE	High	Master Protein	Q6NZS0	CPA5 protein [OS=Danio rerio]	0	7.14	7	2	7	2	415	47.2	6.6	12.7	2	0	1.457	0.0774157	1.96	81.4	118.6	3.73	0.88	High	High	High	High	High	High	1
FALSE	High	Master Protein	F1QYT6	Catenin, beta 2 [OS=Danio rerio]	0	7.126	4	2	16	1	739	81.1	6.13	7.31	2	0	1.027	0.995255	16.88	103.7	96.3	23.5	31.9	High	High	High	High	High	High	1
FALSE	High	Master Protein	Q7ZW47	Double-stranded RNA-binding protein Staufen homolog 2 [OS=Danio rerio]	0	7.11	5	2	4	2	606	66.5	9.45	1.71	2	0	0.866	0.986291	10.61	100.3	99.7	8.47	16.05	Peak Found	Peak Found	High	Peak Found	High	High	1
FALSE	High	Master Protein	F1QPF7	Cystathionase (Cystathionine gamma-lyase) [OS=Danio rerio]	0	7.073	8	2	14	2	404	44.3	6.9	9.36	2	0	1.01	0.995255	4.74	101.6	98.4	5.21	6.21	High	High	High	High	High	High	1
FALSE	High	Master Protein	B2GPU7	Sephs1 protein [OS=Danio rerio]	0	7.068	7	2	4	2	392	42.8	6.13	3.48	2	0	1.005	0.995255	9.29	99.7	100.3	7.52	8.45	High	Peak Found	High	High	Peak Found	High	1
FALSE	High	Master Protein	F6NNE5	Signal peptidase complex subunit 3 [OS=Danio rerio]	0	6.996	13	2	3	2	189	21.3	8.54	3.52	2	0	1.133	0.986291	81.83	93.8	106.2	27.65	36.19	Peak Found	Peak Found	High	High	Peak Found	High	1
FALSE	High	Master Protein	A0A0R4IM33	serrate RNA effector molecule homolog [OS=Danio rerio]	0	6.985	2	2	5	2	896	103.2	5.45	0	2	0	1.027	0.995255	0.34	96.7	103.3	7.84	6.9	High	High	High	High	High	Peak Found	1
FALSE	High	Master Protein	Q7SZY1	Novel protein similar to mouse and human host cell factor C1 (VP16-accessory protein) (HCFC1) [OS=Danio rerio]	0	6.981	2	2	10	2	1778	182.4	6.42	9.44	2	0	0.964	0.995255	1.86	102.5	97.5	5.25	0.81	High	High	High	High	High	High	1
FALSE	High	Master Protein	A3KNN5	Zgc:162272 protein [OS=Danio rerio]	0	6.971	13	2	8	2	310	34.6	6.4	4.4	2	0	0.946	0.995255	0.35	102.5	97.5	4.5	3.69	High	High	High	High	High	High	1
FALSE	High	Master Protein	Q7ZUP4	eukaryotic translation initiation factor 5A [OS=Danio rerio]	0	6.927	13	2	5	1	155	16.8	5.38	13.98	2	0	0.83	0.89201	8.9	109.3	90.7	19.05	15.11	High	High	High	Peak Found	Peak Found	High	1
FALSE	High	Master Protein	A0A0R4IPP6	eukaryotic translation termination factor 1a [OS=Danio rerio]	0	6.918	3	1	6	1	422	47.5	6	14.11	1	0	1.002	0.995255	6.23	98.7	101.3	16.49	4.48	High	High	High	High	High	High	1
FALSE	High	Master Protein	A0A0R4IP91	Transthyretin [OS=Danio rerio]	0	6.903	9	1	6	1	151	16.5	6.32	15.17	1	0	0.79	0.672976	4.69	110.7	89.3	3.91	4.87	High	High	High	High	High	High	1
FALSE	High	Master Protein	E7F9F1	leucyl-tRNA synthetase a [OS=Danio rerio]	0	6.898	11	3	9	3	357	41.3	8.73	0	3	0	1.023	0.995255	8.16	97.7	102.3	11.84	6.14	High	High	High	High	High	High	1
FALSE	High	Master Protein	A8E5E5	Annexin [OS=Danio rerio]	0	6.877	7	2	4	2	340	37.6	5.25	4.12	2	0	1.145	0.986291	5.4	91.5	108.5	9.95	6.91	Peak Found	Peak Found	High	High	High	Peak Found	1
FALSE	High	Master Protein	A4QP67	HNRNPD protein [OS=Danio rerio]	0	6.855	7	2	12	1	314	35.6	5.87	10.72	2	0	1.152	0.986291	3.21	91.5	108.5	5.95	6.41	High	High	High	High	High	High	1
FALSE	High	Master Protein	Q6PHJ3	carboxypeptidase [OS=Danio rerio]	0	6.83	5	2	7	2	471	53	5.66	5.16	2	0	0.946	0.995255	3.29	100.8	99.2	6.94	4.48	High	High	High	High	High	High	1
FALSE	High	Master Protein	Q802Z9	SERPINE1 mRNA binding protein 1 [OS=Danio rerio]	0	6.82	9	2	14	2	391	43.1	8.41	2.64	2	0	1.167	0.948767	6.28	47.1	152.9	79.88	56.93	High	High	High	High	High	High	1
FALSE	High	Master Protein	A0A0N4SU43	si:ch211-271b14.1 [OS=Danio rerio]	0	6.801	3	2	12	2	914	102.9	5.25	10.09	2	0	0.937	0.995255	5.84	102.5	97.5	2.52	9.12	High	High	High	High	High	High	1
FALSE	High	Master Protein	Q9PU58	Protein NipSnap homolog 2 [OS=Danio rerio]	0	6.798	8	2	3	2	286	33.6	9.11	2.16	2	0	0.929	0.995255	20.57	103.7	96.3	22.24	4.32	High	High	Peak Found	Peak Found	Peak Found	Peak Found	1
FALSE	High	Master Protein	A0A0R4IU19	si:ch211-93f2.1 [OS=Danio rerio]	0	6.795	1	1	5	1	962	104.9	5.07	8.11	1	0	1.227	0.728133	7.46	92	108	9.68	4.54	High	High	Peak Found	High	High	High	1
FALSE	High	Master Protein	Q5U3P2	Parvalbumin 8 [OS=Danio rerio]	0	6.78	18	1	8	1	109	11.9	4.64	0	1	0	1.071	0.995255	10.62	96.6	103.4	4.26	12.3	High	High	High	High	High	High	1
FALSE	High	Master Protein	Q6NV35	glutamate-cysteine ligase, catalytic subunit [OS=Danio rerio]	0	6.758	3	2	3	2	631	72.4	6.06	1.67	2	0	0.893	0.992358	6.39	99.5	100.5	7.81	10.31	High	Peak Found	Peak Found	High	Peak Found	High	1
FALSE	High	Master Protein	F1QHE9	NADH dehydrogenase (ubiquinone) Fe-S protein 7, (NADH-coenzyme Q reductase) [OS=Danio rerio]	0	6.739	17	2	3	2	217	24.3	9.55	4.9	2	0	0.86	0.986291	0.96	111.7	88.3	5.77	5.29	High	Peak Found	Peak Found	Peak Found	Peak Found	High	1
FALSE	High	Master Protein	Q9DGI4	Sodium/potassium-transporting ATPase subunit beta [OS=Danio rerio]	0	6.676	9	3	7	3	275	31.9	6.68	3.24	3	0	1.047	0.995255	0.41	96.1	103.9	11.6	10.58	High	High	High	High	High	High	1
FALSE	High	Master Protein	Q4G5K8	Reticulon [OS=Danio rerio]	0	6.672	16	2	3	2	203	22.4	6.99	1.79	2	0	4.657	4.12409e-16	121.72	84.1	115.9	27.98	73.39	Peak Found	High	Not Found	High	Peak Found	Peak Found	1
FALSE	High	Master Protein	F1R5M2	Kinesin-like protein [OS=Danio rerio]	0	6.643	3	2	2	1	968	110.1	6.37	1.94	2	1	1.706	0.00166162	57.09	61	139	51.42	27.27	Peak Found	Peak Found	Peak Found	Peak Found	Peak Found	High	1
FALSE	High	Master Protein	A8WHU6	Sciellin [OS=Danio rerio]	0	6.634	4	2	5	2	612	67.2	9.28	1.87	2	0	1.043	0.995255	9.61	97.9	102.1	4.76	2.27	Peak Found	High	High	High	High	High	1
FALSE	High	Master Protein	Q6PHE9	RAD23 homolog B (S. cerevisiae) [OS=Danio rerio]	0	6.593	5	1	4	1	382	40.3	4.68	4.84	1	0	0.841	0.941042	2.29	109.7	90.3	3.92	13.68	Peak Found	High	High	High	Peak Found	High	1
FALSE	High	Master Protein	Q08C78	transcription factor BTF3 [OS=Danio rerio]	0	6.551	14	1	9	1	162	17.6	7.5	2.04	1	0	0.786	0.641586	7.11	112	88	15.97	5	High	High	High	High	High	High	1
FALSE	High	Master Protein	Q7ZV23	NHP2 non-histone chromosome protein 2-like 1 (S. cerevisiae) [OS=Danio rerio]	0	6.548	10	1	6	1	128	14	8.46	13.25	1	0	0.839	0.936274	10.24	107.2	92.8	10.47	9.37	High	High	High	High	High	High	1
FALSE	High	Master Protein	E9QD37	Ubiquitin-conjugating enzyme E2D 1a [OS=Danio rerio]	0	6.53	14	2	2	2	133	14.8	6.51	4.17	2	0	0.831	0.898956	9.24	110.6	89.4	14.51	1.62	Peak Found	High	Peak Found	High	Peak Found	Peak Found	1
FALSE	High	Master Protein	Q32PL1	Protein phosphatase 1 regulatory subunit 7 [OS=Danio rerio]	0	6.499	9	2	6	2	345	39.4	5.03	2.3	2	0	1.263	0.585082	2.14	84.3	115.7	8.62	8.1	High	High	Peak Found	High	High	High	1
FALSE	High	Master Protein	E9QET4	Tight junction protein 1a [OS=Danio rerio]	0	6.486	2	2	3	2	1624	179.9	6.28	0	2	0	1.169	0.941042	43.75	95.7	104.3	37.8	9.78	Peak Found	High	High	Peak Found	Peak Found	High	1
FALSE	High	Master Protein	F1QTQ2	collagen, type IX, alpha 1a [OS=Danio rerio]	0	6.468	2	1	8	1	687	65.8	8.25	18.18	1	0	0.842	0.946571	5.07	108.6	91.4	1.59	5.36	High	High	High	High	High	High	1
FALSE	High	Master Protein	F1QBU6	Microsomal triglyceride transfer protein [OS=Danio rerio]	0	6.456	12	1	3	1	155	16.9	4.6	8.91	1	0	0.978	0.995255	8.89	101.6	98.4	34.65	4.94	Peak Found	High	High	Peak Found	Peak Found	High	1
FALSE	High	Master Protein	Q6DHC1	Ras-related protein Rab-18-B [OS=Danio rerio]	0	6.436	9	2	6	2	205	23	5.35	3.99	2	0	0.878	0.992358	7.98	108.6	91.4	3.76	7.72	High	Peak Found	High	Peak Found	High	High	1
FALSE	High	Master Protein	A0A0R4IH35	methylcrotonoyl-CoA carboxylase 1 (alpha) [OS=Danio rerio]	0	6.418	2	1	6	1	711	78	6.62	9.91	1	0	0.981	0.995255	1.1	101	99	10.41	6.15	High	High	High	High	High	High	1
FALSE	High	Master Protein	E7F7J1	ferredoxin 1 [OS=Danio rerio]	0	6.412	8	1	6	1	175	19.3	5.43	8.9	1	0								High	High	High	High	High	High	1
FALSE	High	Master Protein	Q7ZUQ0	actin related protein 2/3 complex, subunit 1A, 41kDa [OS=Danio rerio]	0	6.406	9	2	4	2	370	41.5	8.03	8.98	2	0	0.929	0.995255	9.49	101.6	98.4	22.52	2.98	High	Peak Found	High	High	High	Peak Found	1
FALSE	High	Master Protein	Q7SXN2	Heterogeneous nuclear ribonucleoprotein D-like [OS=Danio rerio]	0	6.347	5	2	10	1	296	33.2	5.82	14.68	2	1	1.069	0.995255	7.86	96.7	103.3	1.52	12.23	High	Peak Found	Peak Found	High	High	High	1
FALSE	High	Master Protein	Q6P2U8	phosphoserine aminotransferase [OS=Danio rerio]	0	6.319	5	2	3	2	367	40.4	8.06	1.94	2	0	1.148	0.986291	7.96	95.4	104.6	6.35	2.65	Peak Found	Peak Found	High	High	Peak Found	High	1
FALSE	High	Master Protein	A0A0G2L2Q2	Ubiquinol-cytochrome c reductase, complex III subunit X [OS=Danio rerio]	0	6.294	24	1	6	1	62	7.2	9.6	7.22	1	0	0.932	0.995255	10.56	101.2	98.8	10.25	7.81	High	High	High	High	High	High	1
FALSE	High	Master Protein	E7FE91	si:dkey-201c1.2 [OS=Danio rerio]	0	6.274	5	2	4	2	333	35.9	9.44	6.4	2	0	0.962	0.995255	4.45	102.8	97.2	7.45	3.92	High	High	Peak Found	Peak Found	High	Peak Found	1
FALSE	High	Master Protein	E7FAN5	Coagulation factor II (Thrombin) [OS=Danio rerio]	0	6.245	3	2	4	2	635	71.8	7.46	4.99	2	0	0.755	0.43706	0.39	115	85	6.43	6.3	High	High	High	Peak Found	Peak Found	Peak Found	1
FALSE	High	Master Protein	Q6DHN4	Acyl-CoA synthetase short-chain family member 2 [OS=Danio rerio]	0	6.24	5	1	6	1	415	46.4	6.28	4.29	1	0	0.97	0.995255	1.81	101.5	98.5	0.77	9.92	High	High	High	High	High	High	1
FALSE	High	Master Protein	Q9I9E9	Eukaryotic translation initiation factor 2, subunit 1 alpha [OS=Danio rerio]	0	6.232	9	2	7	2	315	36.1	5.03	5.33	2	0	1.128	0.987473	3.14	93.9	106.1	10.77	6.81	High	High	High	High	High	High	1
FALSE	High	Master Protein	A0A0R4IN46	Transglutaminase 1-like 1 [OS=Danio rerio]	0	6.226	2	2	4	2	816	90.7	5.71	3.94	2	0	0.829	0.89201	4.02	107.4	92.6	8.49	20.83	High	Peak Found	High	Peak Found	High	Peak Found	1
FALSE	High	Master Protein	Q5SPA1	Heme-binding protein 2 [OS=Danio rerio]	0	6.215	8	1	4	1	190	21.5	5.49	4.61	1	0	1.24	0.691912	11.96	88.8	111.2	10.39	1.49	High	Peak Found	Peak Found	High	High	High	1
FALSE	High	Master Protein	Q4VBV3	PYD and CARD domain containing [OS=Danio rerio]	0	6.203	6	1	6	1	203	22.8	5.82	14.4	1	0	1.067	0.995255	15.53	89.9	110.1	10.66	13.72	High	High	High	High	High	High	1
FALSE	High	Master Protein	Q5RZ65	Anterior gradient protein 2 homolog [OS=Danio rerio]	0	6.199	12	2	3	2	171	19.7	8.84	1.87	2	0	0.01	4.12409e-16	0	200				Peak Found	High	High	Not Found	Peak Found	Not Found	1
FALSE	High	Master Protein	Q6PC49	Zgc:73107 [OS=Danio rerio]	0	6.185	10	1	5	1	144	17.1	9.01	12.86	1	0	0.821	0.872607	9.37	109.9	90.1	1.46	10.61	High	High	High	High	High	Peak Found	1
FALSE	High	Master Protein	F1R300	Small nuclear ribonucleoprotein polypeptide A' [OS=Danio rerio]	0	6.181	11	2	4	2	277	31	5.21	3.89	2	0	0.852	0.986291	24.74	108	92	21.58	27.32	Peak Found	Peak Found	High	Peak Found	High	High	1
FALSE	High	Master Protein	Q6DG67	ATP-citrate synthase [OS=Danio rerio]	0	6.179	1	1	7	1	1092	119.6	7.24	0	1	0	1.056	0.995255	2.98	98.3	101.7	6.5	17.2	High	High	High	High	High	High	1
FALSE	High	Master Protein	A0A0R4IBJ3	Adducin 3 (gamma) a [OS=Danio rerio]	0	6.148	3	2	3	2	671	75.2	6.24	0	2	0	1.037	0.995255	1.66	98.4	101.6	3.86	11.96	Peak Found	Peak Found	High	Peak Found	Peak Found	High	1
FALSE	High	Master Protein	Q6NW62	KH domain-containing, RNA-binding, signal transduction-associated 1b [OS=Danio rerio]	0	6.13	5	2	12	2	352	39	7.59	20.66	2	0	0.924	0.995255	2.6	103.3	96.7	6.52	3.67	High	High	High	High	High	High	1
FALSE	High	Master Protein	Q7T387	abhydrolase domain-containing 14B [OS=Danio rerio]	0	6.13	5	1	6	1	213	22.8	5.76	15.44	1	0	0.977	0.995255	1.63	97.9	102.1	7.12	8.31	High	High	High	High	High	High	1
FALSE	High	Master Protein	F6NHB2	Aldo-keto reductase family 7, member A3 (aflatoxin aldehyde reductase) [OS=Danio rerio]	0	6.088	5	1	1	1	353	39.9	7.88	2.48	1	0								High	Peak Found	Peak Found	Peak Found	Peak Found	Peak Found	1
FALSE	High	Master Protein	Q7T2A0	transformer 2 alpha homolog [OS=Danio rerio]	0	6.055	5	1	6	1	297	34.3	11.09	10.45	1	0	1.165	0.955098	1.01	92.7	107.3	6.22	5.06	High	High	High	High	High	High	1
FALSE	High	Master Protein	F1Q9S3	Zgc:66479 [OS=Danio rerio]	0	6.048	3	2	2	2	612	69	4.09	2.12	2	0	0.531	0.00013765	6.84	132.5	67.5	3.31	41.71	High	Peak Found	High	Peak Found	Peak Found	Peak Found	1
FALSE	High	Master Protein	X1WE19	Collagen, type VII, alpha 1 [OS=Danio rerio]	0	6.038	1	2	2	2	3093	312.9	7.75	3.75	2	0	0.894	0.992358	6.05	104	96	1.95	8.73	High	High	Peak Found	Peak Found	Peak Found	Peak Found	1
FALSE	High	Master Protein	K4KG66	Alkaline phosphatase [OS=Danio rerio]	0	6.035	2	1	5	1	561	62.4	7.55	7.47	1	0	0.874	0.992358	1.94	106.6	93.4	7.73	0.49	High	High	High	Peak Found	High	High	1
FALSE	High	Master Protein	F1RAV5	Ribosomal protein S6 kinase [OS=Danio rerio]	0	5.984	3	2	4	2	755	85.1	7.03	0	2	0	1.101	0.992358	1.95	97.3	102.7	20.39	5.13	High	Peak Found	High	High	High	Peak Found	1
FALSE	High	Master Protein	Q1JPY8	Paraspeckle component 1 [OS=Danio rerio]	0	5.972	6	2	6	1	512	57.7	6.73	11.38	2	0	1.028	0.995255	10.26	106.4	93.6	17.85	16.06	Peak Found	Peak Found	High	Peak Found	Peak Found	Peak Found	1
FALSE	High	Master Protein	Q9MIY5	ATP synthase subunit A [OS=Danio rerio]	0	5.97	5	1	3	1	227	25.1	9.32	7.35	1	0	1.037	0.995255	3.8	101.5	98.5	14.42	12.58	High	Peak Found	High	High	Peak Found	Peak Found	1
FALSE	High	Master Protein	Q503P1	Zgc:92753 protein [OS=Danio rerio]	0	5.968	4	2	3	2	381	42.9	6.99	4.35	2	0	0.852	0.986291	14.28	108	92	17.23	29.56	Peak Found	High	High	Peak Found	Peak Found	High	1
FALSE	High	Master Protein	B3DJ34	Phosphatidylinositol-5-phosphate 4-kinase, type II, alpha a [OS=Danio rerio]	0	5.933	5	2	4	2	404	46.1	6.7	5.38	2	0	0.984	0.995745	4.47	99.6	100.4	6.59	7.78	Peak Found	Peak Found	Peak Found	High	High	High	1
FALSE	High	Master Protein	Q4QRE2	Acyl-coenzyme A oxidase [OS=Danio rerio]	0	5.886	6	2	3	2	660	74	7.14	0	2	0	1.518	0.0342608	48.47	84	116	40.67	9.42	High	Peak Found	Peak Found	High	Peak Found	Peak Found	1
FALSE	High	Master Protein	Q6P6F0	Ribosomal protein S17 [OS=Danio rerio]	0	5.885	10	1	6	1	134	15.4	9.77	17.1	1	0	1.03	0.995255	2.36	97.9	102.1	4.24	2.09	High	High	High	High	High	High	1
FALSE	High	Master Protein	Q66HY6	Nuclear receptor coactivator 5 [OS=Danio rerio]	0	5.842	4	1	7	1	479	53.7	8.02	12.37	1	0	0.9	0.995255	0.64	111.3	88.7	16.78	16.52	High	High	High	High	High	High	1
FALSE	High	Master Protein	A8BBH7	cDNA, clone cssl:d0415 [OS=Danio rerio]	0	5.83	3	1	6	1	356	40.4	8.88	7.89	1	0	0.862	0.986291	8.94	107.4	92.6	8.25	7.45	High	High	High	High	High	High	1
FALSE	High	Master Protein	Q91398	Casein kinase II subunit beta [OS=Danio rerio]	0	5.813	5	1	2	1	215	24.9	5.55	3.92	1	0	1.054	0.995255	8.05	98.3	101.7	5.73	4.31	Peak Found	Peak Found	Peak Found	High	High	Peak Found	1
FALSE	High	Master Protein	A0A0R4IZW1	Gelsolin a [OS=Danio rerio]	0	5.795	4	2	2	2	727	80.9	5.41	1.79	2	0	0.808	0.790501	0.27	110.2	89.8	4.47	8.35	High	Peak Found	Peak Found	Peak Found	High	Peak Found	1
FALSE	High	Master Protein	Q802G3	Glutathione peroxidase [OS=Danio rerio]	0	5.793	7	1	4	1	181	20.6	6.79	5.08	1	0	0.83	0.896336	8.57	105.2	94.8	15.84	10.22	High	Peak Found	High	High	Peak Found	High	1
FALSE	High	Master Protein	Q5PR28	Zgc:103750 [OS=Danio rerio]	0	5.787	3	1	2	1	438	49	4.91	4.19	1	0	1.045	0.995255	6.25	97.8	102.2	9.34	2.56	Peak Found	High	Peak Found	Peak Found	Peak Found	High	1
FALSE	High	Master Protein	G8IHT9	Laminin alpha 2 chain [OS=Danio rerio]	0	5.784	1	2	6	2	3124	342.7	6.44	1.67	2	0	0.953	0.995255	4.22	99.3	100.7	8.84	4.41	High	High	High	High	High	High	1
FALSE	High	Master Protein	Q6YLH7	Caveolin [OS=Danio rerio]	0	5.759	7	1	4	1	150	17.2	5.82	6.18	1	0	0.991	1	15.8	97.3	102.7	13.26	3.81	Peak Found	Peak Found	High	High	High	High	1
FALSE	High	Master Protein	E7F1G8	DEAD (Asp-Glu-Ala-Asp) box helicase 61 [OS=Danio rerio]	0	5.745	2	1	5	1	483	54.3	8.75	10.91	1	0	0.907	0.995255	2.16	102.9	97.1	5.74	3.33	Peak Found	High	High	High	High	High	1
FALSE	High	Master Protein	Q5F0G5	myocilin [OS=Danio rerio]	0	5.721	2	1	1	1	474	53.1	7.42	2.22	1	0	1.063	0.995255	20.62	97	103	11.11	6.28	Peak Found	Peak Found	High	Peak Found	Peak Found	Peak Found	1
FALSE	High	Master Protein	A0A0R4IN87	GATA zinc finger domain-containing 2Ab [OS=Danio rerio]	0	5.705	1	1	5	1	748	81.5	9.8	7.82	1	0	1.027	0.995255	1.71	97.3	102.7	7.23	7.3	Peak Found	High	High	High	High	High	1
FALSE	High	Master Protein	Q6NYS8	Dolichyl-diphosphooligosaccharide--protein glycosyltransferase 48 kDa subunit [OS=Danio rerio]	0	5.703	2	1	4	1	441	48.5	5.48	9.02	1	0	1.022	0.995255	7.64	97.3	102.7	14.61	3.15	High	Peak Found	High	High	Peak Found	High	1
FALSE	High	Master Protein	Q3B751	thy1 protein [OS=Danio rerio]	0	5.699	9	1	4	1	154	16.9	8.37	6.57	1	0	1.283	0.508971	18.08	85.1	114.9	12.01	5.52	High	High	High	High	Peak Found	Peak Found	1
FALSE	High	Master Protein	A4QP41	Zgc:123333 protein [OS=Danio rerio]	0	5.69	4	1	1	1	415	47	5.43	2.46	1	0	1.277	0.525033	5.08	87.9	112.1	5.94	11.56	Peak Found	Peak Found	Peak Found	High	Peak Found	Peak Found	1
FALSE	High	Master Protein	A8E578	RAB14 protein [OS=Danio rerio]	0	5.683	9	1	1	1	157	17.4	5.58	2.07	1	0	1.351	0.277606	1.81	89.3	110.7	6.9	5.24	Peak Found	Peak Found	Peak Found	High	Peak Found	Peak Found	1
FALSE	High	Master Protein	B0V3H3	Small nuclear ribonucleoprotein polypeptide A [OS=Danio rerio]	0	5.638	9	2	6	2	199	21.7	10.02	11.74	2	0	1.082	0.995255	3.18	96.8	103.2	8.6	8.46	High	High	Peak Found	High	Peak Found	High	1
FALSE	High	Master Protein	A0A0R4ID08	Calpain 1, (Mu/I) large subunit a [OS=Danio rerio]	0	5.637	3	2	7	1	704	80.5	4.86	12.82	2	0								Not Found	Not Found	Not Found	Not Found	High	Not Found	1
FALSE	High	Master Protein	F1QNA0	Presequence protease, mitochondrial [OS=Danio rerio]	0	5.599	1	1	6	1	1023	114.9	6.43	0	1	0	0.841	0.944297	0.56	104.6	95.4	8.44	14.36	High	High	High	High	Peak Found	High	1
FALSE	High	Master Protein	G5CTT5	polynucleotide phosphorylase [OS=Danio rerio]	0	5.582	2	1	2	1	776	85	8.35	3.61	1	0	1.283	0.508971	32.64	94	106	16.87	0.59	Peak Found	High	Not Found	Peak Found	High	Peak Found	1
FALSE	High	Master Protein	A4IGC8	delta-1-pyrroline-5-carboxylate synthase [OS=Danio rerio]	0	5.568	2	1	5	1	782	85.3	7.08	1.78	1	0	1.051	0.995255	12.05	109.4	90.6	68.32	23.24	High	Peak Found	High	High	High	High	1
FALSE	High	Master Protein	A0A0R4IA23	3-hydroxyisobutyrate dehydrogenase [OS=Danio rerio]	0	5.536	3	1	7	1	328	34.8	7.91	4	1	0	1.132	0.986291	13.34	98.7	101.3	14.21	6.93	High	High	High	High	High	High	1
FALSE	High	Master Protein	A0A0R4IU73	EWS RNA-binding protein 1b [OS=Danio rerio]	0	5.527	2	1	5	1	593	62.3	9.63	5.34	1	0	0.867	0.986291	3.95	107.1	92.9	8.51	4.56	High	High	High	High	Peak Found	High	1
FALSE	High	Master Protein	R4GDM7	myosin Ic, paralog b [OS=Danio rerio]	0	5.495	2	2	2	2	1028	118.3	9.03	1.79	2	0	0.88	0.992358	7.3	106.4	93.6	36.16	30	Peak Found	High	Peak Found	Peak Found	Peak Found	High	1
FALSE	High	Master Protein	A0A140LG92	fumarylacetoacetate hydrolase domain-containing 2A [OS=Danio rerio]	0	5.494	7	1	4	1	203	22.5	5.48	6.9	1	0	1.322	0.370925	8.05	84	116	13.56	2.77	Peak Found	Peak Found	High	High	High	High	1
FALSE	High	Master Protein	Q5XJS7	2-deoxyribose-5-phosphate aldolase homolog (C. elegans) [OS=Danio rerio]	0	5.493	4	1	1	1	318	35	9.14	2.29	1	0	1.08	0.995255	6.07	96.6	103.4	2.77	8.49	Peak Found	Peak Found	Peak Found	Peak Found	Peak Found	High	1
FALSE	High	Master Protein	Q5RIF3	novel slow skeletal troponin T family protein [OS=Danio rerio]	0	5.49	7	1	5	1	240	28.5	9.44	4.07	1	0	1.122	0.992358	9.96	94.3	105.7	12.49	0.26	High	High	High	High	Peak Found	High	1
FALSE	High	Master Protein	Q66IC2	peptidylprolyl isomerase [OS=Danio rerio]	0	5.49	12	1	6	1	126	13.7	9.58	5.16	1	0	0.875	0.992358	12.91	105.2	94.8	11.46	2.54	High	High	High	High	High	High	1
FALSE	High	Master Protein	A0A0B4J1A5	EWS RNA-binding protein 1a [OS=Danio rerio]	0	5.474	2	1	5	1	626	64.9	9.47	9.5	1	0	0.89	0.992358	1.12	105.8	94.2	7.74	5.08	Peak Found	High	High	High	High	High	1
FALSE	High	Master Protein	Q568H8	info polymerase (RNA) II (DNA directed) polypeptide H [OS=Danio rerio]	0	5.467	9	1	6	1	150	17.1	4.68	3.36	1	0	0.852	0.986291	1.65	107.3	92.7	11.4	1.87	High	High	High	High	High	High	1
FALSE	High	Master Protein	Q6DRC6	60S ribosomal protein L6 [OS=Danio rerio]	0	5.466	9	2	7	2	265	30.5	11.06	1.79	2	0	1.478	0.0590069	15.19	78.5	121.5	50.48	18.81	Peak Found	Peak Found	High	High	High	High	1
FALSE	High	Master Protein	Q0R680	Retinol dehydrogenase 5 [OS=Danio rerio]	0	5.442	3	1	6	1	326	36.5	8.59	16.49	1	0	0.942	0.995255	3.01	105.1	94.9	4.54	3.69	High	High	High	High	High	High	1
FALSE	High	Master Protein	A0A0R4IJR5	Isocitrate dehydrogenase [NAD] subunit, mitochondrial [OS=Danio rerio]	0	5.439	5	2	4	2	391	42.8	8.76	1.68	2	0	0.943	0.995255	6.6	103	97	50.29	63.81	High	Peak Found	Peak Found	High	Peak Found	Peak Found	1
FALSE	High	Master Protein	Q6DG22	adenosine deaminase [OS=Danio rerio]	0	5.429	4	1	4	1	359	40.8	6.58	12.08	1	0	1.039	0.995255	2.12	100	100	6.04	6.51	Peak Found	Peak Found	High	High	High	High	1
FALSE	High	Master Protein	A0A0R4IIH9	Adenosine kinase b [OS=Danio rerio]	0	5.417	10	2	7	2	345	38.3	5.9	15.69	2	0	1.103	0.992358	7.31	92.3	107.7	30.86	3.27	High	High	High	High	High	High	1
FALSE	High	Master Protein	F1RAM9	Transmembrane p24-trafficking protein 7 [OS=Danio rerio]	0	5.402	5	1	6	1	216	24.4	5.62	12.61	1	0	0.889	0.992358	5.83	106.2	93.8	13.05	1.03	High	High	High	High	High	High	1
FALSE	High	Master Protein	A0A0R4IU05	adaptor-related protein complex 1, gamma 1 subunit [OS=Danio rerio]	0	5.401	1	1	1	1	819	91	6.77	2.11	1	0	0.975	0.995255	12.73	103	97	10.42	11	Peak Found	High	Peak Found	Peak Found	Peak Found	Peak Found	1
FALSE	High	Master Protein	Q6NWI5	Methylcrotonoyl-Coenzyme A carboxylase 2 (Beta) [OS=Danio rerio]	0	5.371	2	1	2	1	566	61.7	8.22	5.04	1	0	1.275	0.535498	0.2	90	110	16.23	11.49	High	Peak Found	Peak Found	High	Peak Found	Peak Found	1
FALSE	High	Master Protein	Q6PBJ9	ribosomal protein, large P2 [OS=Danio rerio]	0	5.365	45	2	3	2	115	11.7	4.45	0	2	0	0.88	0.992358	5.62	104	96	21.62	19.17	Peak Found	High	High	Peak Found	Peak Found	Peak Found	1
FALSE	High	Master Protein	F1QGK0	Glycerol-3-phosphate dehydrogenase [NAD(+)] [OS=Danio rerio]	0	5.35	4	1	2	1	380	41.5	7.99	4.15	1	0	0.97	0.995255	15.15	97.6	102.4	11.67	8.15	Peak Found	Peak Found	High	Peak Found	High	Peak Found	1
FALSE	High	Master Protein	F1R1X3	paraoxonase 3, tandem duplicate 2 [OS=Danio rerio]	0	5.349	5	2	2	2	356	39.7	5.88	4.15	2	0	1.146	0.986291	0.65	89.3	110.7	16	10.85	Peak Found	Peak Found	Peak Found	High	Peak Found	High	1
FALSE	High	Master Protein	Q6IQJ1	Tomm22 protein [OS=Danio rerio]	0	5.348	9	1	1	1	134	14.8	4.41	1.73	1	0	1.011	0.995255	27.31	102.8	97.2	12.21	15.8	Peak Found	High	Peak Found	Peak Found	Peak Found	Peak Found	1
FALSE	High	Master Protein	F1QJV7	D-dopachrome tautomerase [OS=Danio rerio]	0	5.326	25	2	13	2	118	12.9	7.12	3.58	2	0	1.023	0.995255	16.66	99.5	100.5	8.79	9.53	High	High	High	High	High	High	1
FALSE	High	Master Protein	Q7T395	Upb1 protein [OS=Danio rerio]	0	5.321	5	1	6	1	384	43.3	6.99	4.69	1	0	1.511	0.037088	7.23	80.8	119.2	12.84	6.15	High	High	High	High	High	High	1
FALSE	High	Master Protein	Q5TZ66	Synaptosomal-associated protein 25-A [OS=Danio rerio]	0	5.316	8	1	5	1	204	22.8	4.7	9.46	1	0	1.037	0.995255	11.44	97.8	102.2	5.06	5.39	High	Peak Found	High	High	High	High	1
FALSE	High	Master Protein	P58239	leukocyte cell-derived chemotaxin 1 [OS=Danio rerio]	0	5.279	12	1	1	1	286	32.2	8.44	0	1	0	0.75	0.401702	6.14	114.3	85.7	18	8.77	Peak Found	High	Peak Found	Peak Found	Peak Found	Peak Found	1
FALSE	High	Master Protein	F1QRX2	small ubiquitin-related modifier [OS=Danio rerio]	0	5.254	13	1	6	1	94	10.7	5.5	10.69	1	0	0.97	0.995255	6.19	104.6	95.4	4.46	7.21	High	High	High	High	High	High	1
FALSE	High	Master Protein	Q6DHF0	Myozenin 1b [OS=Danio rerio]	0	5.188	5	1	5	1	250	28.8	5.6	1.81	1	0	1.078	0.995255	25.32	96.2	103.8	7.36	10.11	High	High	High	Peak Found	High	High	1
FALSE	High	Master Protein	Q642J0	Histidine triad nucleotide-binding protein 1 [OS=Danio rerio]	0	5.168	11	1	6	1	126	13.7	6.68	13.62	1	0	0.905	0.995255	0.26	106.9	93.1	4.27	7.34	High	High	High	High	High	High	1
FALSE	High	Master Protein	Q6P0V6	60S ribosomal protein L8 [OS=Danio rerio]	0	5.167	4	1	9	1	257	28	10.89	26.32	1	0	1.507	0.0388875	0.24	80.9	119.1	2.77	4.76	High	High	High	High	High	High	1
FALSE	High	Master Protein	F1RBK4	Catenin (Cadherin-associated protein), delta 2b [OS=Danio rerio]	0	5.155	1	1	2	1	1107	120.9	7.87	3.55	1	0	0.895	0.992358	17.39	103	97	7.75	15.87	High	High	Peak Found	Peak Found	Peak Found	Peak Found	1
FALSE	High	Master Protein	F1R444	Protein kinase C [OS=Danio rerio]	0	5.141	2	1	2	1	670	76.2	6.61	3.31	1	0	1.162	0.966148	0	92.5	107.5			High	Not Found	Not Found	High	Not Found	Not Found	1
FALSE	High	Master Protein	C5NU62	synapsin II [OS=Danio rerio]	0	5.104	1	1	5	1	695	75.3	9.03	10.94	1	0	0.975	0.995255	4.94	101.1	98.9	12.94	5.13	High	High	High	Peak Found	High	High	1
FALSE	High	Master Protein	F6P873	ATP synthase, H+-transporting, mitochondrial Fo complex, subunit F2 [OS=Danio rerio]	0	5.098	12	1	6	1	89	10.3	9.73	13.89	1	0	0.921	0.995255	4.57	102.3	97.7	10.2	4.6	High	High	High	High	High	High	1
FALSE	High	Master Protein	Q5RIH8	Serpin peptidase inhibitor, clade A (Alpha-1 antiproteinase, antitrypsin), member 10a [OS=Danio rerio]	0	5.082	6	2	2	2	391	42.8	5.12	1.86	2	0	0.87	0.986291	70.34	129.5	70.5	53.54	49.04	Peak Found	Peak Found	Peak Found	High	Peak Found	High	1
FALSE	High	Master Protein	B0S5B9	Synaptophysin a [OS=Danio rerio]	0	5.071	3	1	7	1	294	32.8	5.05	7.02	1	0	1.096	0.992358	0.73	93.3	106.7	9.87	3.25	High	High	High	High	High	High	1
FALSE	High	Master Protein	F8W2V6	Isocitrate dehydrogenase [NAD] subunit, mitochondrial [OS=Danio rerio]	0	5.065	4	2	8	2	383	42	8.25	13.27	2	0	1.073	0.995255	17.06	90.7	109.3	18.37	13.01	High	High	High	High	High	High	1
FALSE	High	Master Protein	A8BB94	Zgc:113456 [OS=Danio rerio]	0	5.062	5	2	7	2	322	36.2	7.27	16.63	2	0	0.92	0.995255	0.89	105.3	94.7	1.83	6.58	High	High	High	High	High	High	1
FALSE	High	Master Protein	E7F192	drebrin 1 [OS=Danio rerio]	0	5.053	2	1	5	1	553	61.9	4.55	7.88	1	0	0.932	0.995255	14.4	103.5	96.5	6.09	7.41	High	High	Peak Found	High	High	High	1
FALSE	High	Master Protein	Q8QGV4	lipocalin-type prostaglandin D synthase-like protein [OS=Danio rerio]	0	5.045	10	2	6	2	184	20.9	5.43	8.44	2	0	1.78	0.000471514	5.19	71.9	128.1	7.51	0.96	High	High	Peak Found	High	High	High	1
FALSE	High	Master Protein	Q6PHK6	Transcriptional activator protein Pur-beta [OS=Danio rerio]	0	5.036	14	2	3	2	297	32.6	5.67	1.65	2	0	1.366	0.237523	21.51	84.5	115.5	7.41	22.55	Peak Found	Peak Found	Peak Found	High	High	Peak Found	1
FALSE	High	Master Protein	Q8JFS4	SI:dZ87I4.2 (novel glutaminase) [OS=Danio rerio]	0	5.035	6	2	5	2	473	52.4	6.64	0	2	0	1.011	0.995255	11.85	103	97	6.15	15.82	High	High	High	Peak Found	Peak Found	High	1
FALSE	High	Master Protein	Q5U3T6	peptidase (mitochondrial processing) alpha [OS=Danio rerio]	0	5.032	3	1	5	1	517	57.5	7.55	4.71	1	0	0.895	0.992358	11.15	105.5	94.5	14.23	6.73	High	High	High	Peak Found	High	High	1
FALSE	High	Master Protein	A0A0R4IDZ0	erythrocyte membrane protein band 4.1a [OS=Danio rerio]	0	5.017	1	1	3	1	914	103.5	6.64	6.6	1	0	0.507	2.64813e-05	37.34	119.4	80.6	33.98	5.98	Peak Found	Not Found	High	High	High	Not Found	1
FALSE	High	Master Protein	A8KB78	Ribosomal protein S23 [OS=Danio rerio]	0	4.996	8	1	6	1	143	15.8	10.49	13.96	1	0	1.059	0.995255	3.11	97.1	102.9	3.83	2.2	High	High	High	High	High	High	1
FALSE	High	Master Protein	A0A0R4IJR6	Cadherin 1, type 1, E-cadherin (Epithelial) [OS=Danio rerio]	0	4.965	3	2	2	2	864	95.2	4.94	1.85	2	0	1.105	0.992358	3.82	97.4	102.6	7.8	41.17	Peak Found	Peak Found	Peak Found	High	High	Peak Found	1
FALSE	High	Master Protein	F1QNF2	Chromobox homolog 3a (HP1 gamma homolog, Drosophila) [OS=Danio rerio]	0	4.94	7	1	4	1	174	20	4.97	6.57	1	0	0.956	0.995255	1.47	102.8	97.2	4.31	5.25	High	High	Peak Found	High	High	Peak Found	1
FALSE	High	Master Protein	Q6DGL9	ribosomal protein L38 [OS=Danio rerio]	0	4.928	19	1	4	1	70	8.2	10.1	10.82	1	0	0.927	0.995255	8.09	105.3	94.7	21.43	2.58	High	High	High	High	Peak Found	Peak Found	1
FALSE	High	Master Protein	A7YT51	Zgc:136773 protein [OS=Danio rerio]	0	4.917	2	1	1	1	825	93.5	5.6	2.73	1	0	0.739	0.351705	4.58	107.4	92.6	12.07	16.43	Peak Found	Peak Found	High	Peak Found	Peak Found	Peak Found	1
FALSE	High	Master Protein	Q1LXK8	Novel protein containing an Acyl-CoA dehydrogenase, N-terminal and C-terminal domain [OS=Danio rerio]	0	4.912	2	1	2	1	445	49.2	8.51	4.32	1	0	1.042	0.995255	12.33	98	102	6.16	13.77	High	Peak Found	Peak Found	High	Peak Found	Not Found	1
FALSE	High	Master Protein	E9QCB1	Envoplakin a [OS=Danio rerio]	0	4.897	2	2	2	2	1961	227.4	6.71	0	2	0	0.667	0.0631863	8.15	97	103	46.97	32.24	Peak Found	High	Peak Found	High	Peak Found	Peak Found	1
FALSE	High	Master Protein	A0A0R4IP04	O-linked N-acetylglucosamine (GlcNAc) transferase, tandem duplicate 1 [OS=Danio rerio]	0	4.854	1	1	5	1	1052	116.9	6.52	7.52	1	0	0.864	0.986291	0.18	107.3	92.7	7.14	10.94	High	High	High	High	High	Peak Found	1
FALSE	High	Master Protein	Q6DHI9	Proteasome subunit beta type [OS=Danio rerio]	0	4.852	6	1	11	1	199	22.6	6.55	5.73	1	0	1	0.995255	3.75	98.1	101.9	9.7	4.22	High	High	High	High	High	High	1
FALSE	High	Master Protein	F1QB18	doublecortin-like kinase 1b [OS=Danio rerio]	0	4.832	1	1	1	1	746	82.4	8.44	1.86	1	0	1.156	0.986103	8.09	100.1	99.9	14.45	15.39	Peak Found	Peak Found	Peak Found	Peak Found	Peak Found	High	1
FALSE	High	Master Protein	A0A0H2UKP3	erythrocyte membrane protein band 4.1-like 3b [OS=Danio rerio]	0	4.832	4	1	1	1	417	47.5	8.68	2.59	1	0	0.931	0.995255	30.16	112.7	87.3	23.9	30.48	Peak Found	Peak Found	Peak Found	Peak Found	Peak Found	High	1
FALSE	High	Master Protein	Q08C76	Protein SSUH2 homolog [OS=Danio rerio]	0	4.82	6	2	5	2	361	39.5	6.29	5.26	2	0	0.98	0.995255	5.69	101	99	7.17	2.05	High	High	Peak Found	Peak Found	High	High	1
FALSE	High	Master Protein	Q6PBW0	Septin 5a [OS=Danio rerio]	0	4.811	4	1	6	1	369	43	6.23	1.69	1	0	1.137	0.986291	13.2	86.9	113.1	13.81	8.47	High	High	High	High	High	High	1
FALSE	High	Master Protein	Q6DHS3	ribosomal protein L15 [OS=Danio rerio]	0	4.806	7	1	4	1	204	24	11.53	5.38	1	0	0.99	0.999363	11.27	100.5	99.5	4.26	12.9	High	Peak Found	High	Peak Found	High	High	1
FALSE	High	Master Protein	E9QHD4	RNA-binding motif protein 39a [OS=Danio rerio]	0	4.803	5	1	3	1	203	23.9	11.6	1.64	1	0	0.827	0.884676	6.09	105.8	94.2	7.99	16.1	High	Peak Found	Peak Found	High	Peak Found	High	1
FALSE	High	Master Protein	Q6DEM2	V-crk avian sarcoma virus CT10 oncogene homolog [OS=Danio rerio]	0	4.787	11	2	3	2	311	34.2	6.09	0	2	0	0.993	0.999363	31.74	100.4	99.6	8.98	27.17	Peak Found	High	High	High	Peak Found	Peak Found	1
FALSE	High	Master Protein	E7FD19	SCO1 cytochrome c oxidase assembly protein [OS=Danio rerio]	0	4.784	5	1	3	1	318	35.2	8.4	1.81	1	0	0.701	0.159979	3.34	114.2	85.8	11.36	12.62	High	Peak Found	High	Peak Found	High	Peak Found	1
FALSE	High	Master Protein	Q6PH44	Basigin [OS=Danio rerio]	0	4.774	7	1	3	1	275	30.5	5.68	2.17	1	0	0.795	0.710437	6.67	111.1	88.9	4.23	6.52	High	Peak Found	Peak Found	High	Peak Found	High	1
FALSE	High	Master Protein	A0A0R4IVY7	Prothymosin alpha-B [OS=Danio rerio]	0	4.772	9	1	3	1	116	13	4.02	6.05	1	0	0.884	0.992358	1.03	106.1	93.9	9.75	1.83	Peak Found	Peak Found	High	Peak Found	High	High	1
FALSE	High	Master Protein	Q7SXZ8	Zgc:63647 [OS=Danio rerio]	0	4.751	6	2	2	2	540	59.2	6.8	1.83	2	0	0.943	0.995255	15.54	102.9	97.1	9.65	7.16	Peak Found	Peak Found	Peak Found	Peak Found	High	High	1
FALSE	High	Master Protein	Q1LUT2	DNA topoisomerase 2 [OS=Danio rerio]	0	4.75	1	1	6	1	1618	182.4	7.72	5.17	1	0	1.045	0.995255	0.62	104	96	12.37	10.67	High	High	High	High	High	High	1
FALSE	High	Master Protein	A3QK16	Erlin-2 [OS=Danio rerio]	0	4.728	4	1	1	1	331	36.4	6.25	2.52	1	0	1.156	0.985497	5.63	92.2	107.8	1.72	4.65	Peak Found	Peak Found	Not Found	Peak Found	High	Peak Found	1
FALSE	High	Master Protein	F1R4U6	si:ch211-14a17.10 [OS=Danio rerio]	0	4.708	1	2	19	1	1303	150.2	5.39	12.68	2	0	0.614	0.00946145	0.01	126.5	73.5	4.97	3.43	High	High	High	High	High	Peak Found	1
FALSE	High	Master Protein	A0A0R4IMF2	Protein phosphatase, Mg2+/Mn2+-dependent, 1G [OS=Danio rerio]	0	4.702	2	1	2	1	537	57.7	4.46	4.45	1	0	1.009	0.995255	9.96	99.6	100.4	2.38	8.46	Peak Found	Peak Found	High	Peak Found	High	Peak Found	1
FALSE	High	Master Protein	F1QFL1	methionyl-tRNA synthetase [OS=Danio rerio]	0	4.702	1	1	1	1	951	106.7	6.73	1.76	1	0	0.671	0.0704795	17.66	119.7	80.3	14.41	17.15	Peak Found	Peak Found	High	Peak Found	Peak Found	Peak Found	1
FALSE	High	Master Protein	E9QD74	Phosphoinositide phospholipase C [OS=Danio rerio]	0	4.694	1	1	6	1	775	88.6	8.13	9.05	1	0	1.045	0.995255	8.06	97.8	102.2	1.8	7.25	High	High	High	High	High	High	1
FALSE	High	Master Protein	F1R4L5	POF1B, actin-binding protein [OS=Danio rerio]	0	4.694	2	1	1	1	592	68.4	6.73	1.68	1	0	0.929	0.995255	10.08	104.4	95.6	3.04	6.1	High	Peak Found	Peak Found	Peak Found	Peak Found	Peak Found	1
FALSE	High	Master Protein	Q6PFU1	tetraspanin [OS=Danio rerio]	0	4.676	5	1	6	1	236	26.2	6.16	5.27	1	0	1.085	0.995255	4.52	95.4	104.6	4.4	6.46	High	High	High	High	High	High	1
FALSE	High	Master Protein	Q6NX98	ST13, Hsp70-interacting protein [OS=Danio rerio]	0	4.675	3	1	6	1	362	39.8	5.26	12.43	1	0	0.937	0.995255	1.54	100.6	99.4	16.2	15.72	High	High	High	High	High	High	1
FALSE	High	Master Protein	A0A0R4ITX9	Cytoglobin-1 [OS=Danio rerio]	0	4.673	7	1	1	1	174	19.9	5.86	2.05	1	0	0.825	0.877372	2.04	108.9	91.1	3.37	11.62	Peak Found	Peak Found	Peak Found	High	Peak Found	Peak Found	1
FALSE	High	Master Protein	Q800E7	phosphodiesterase [OS=Danio rerio]	0	4.669	1	1	2	1	858	99.5	5.63	2.13	1	0	0.801	0.728133	1.99	111.1	88.9	4.48	8	Peak Found	High	Peak Found	Peak Found	High	Peak Found	1
FALSE	High	Master Protein	Q1LX40	copine II [OS=Danio rerio]	0	4.669	2	1	6	1	563	62.8	5.66	14.32	1	0	0.896	0.992358	2.97	102.2	97.8	9.29	5.48	High	High	High	High	High	High	1
FALSE	High	Master Protein	E7F225	zgc:163061 [OS=Danio rerio]	0	4.663	10	1	1	1	114	11.7	10.43	2.03	1	0	1.228	0.728133	1.16	89.9	110.1	2.74	1.13	Peak Found	Peak Found	Peak Found	Peak Found	High	Peak Found	1
FALSE	High	Master Protein	Q66I24	Argininosuccinate synthase [OS=Danio rerio]	0	4.661	6	2	3	2	414	47.1	6.9	3.97	2	0	0.908	0.995255	5.97	107.3	92.7	10.39	5.06	Peak Found	High	High	Peak Found	High	Peak Found	1
FALSE	High	Master Protein	B8JLW8	guanine monophosphate synthase [OS=Danio rerio]	0	4.638	4	2	3	2	692	76.9	7.01	0	2	0	0.988	0.999071	9	102.3	97.7	7.11	4.4	Peak Found	High	Peak Found	High	High	Peak Found	1
FALSE	High	Master Protein	F1QJB8	GTPase-activating protein (SH3 domain)-binding protein 1 [OS=Danio rerio]	0	4.635	8	2	3	2	354	39.1	5.11	0	2	0	0.952	0.995255	14.36	118	82	20.77	25.43	Peak Found	Peak Found	Peak Found	High	Peak Found	High	1
FALSE	High	Master Protein	X1WBU0	Glutathione S-transferase zeta 1 [OS=Danio rerio]	0	4.632	15	2	3	2	211	24	6.77	1.86	2	0	0.904	0.995255	4.99	108.2	91.8	9.72	7.61	Peak Found	High	High	High	Peak Found	Peak Found	1
FALSE	High	Master Protein	Q8UUR4	Lamina-associted protein 2 gamma [OS=Danio rerio]	0	4.632	4	1	2	1	369	40.5	9.1	4.92	1	0	0.989	0.999071	0.73	100.7	99.3	7.92	6.51	Peak Found	Peak Found	Peak Found	High	High	Peak Found	1
FALSE	High	Master Protein	Q32PS5	GrpE protein homolog [OS=Danio rerio]	0	4.612	5	1	1	1	217	23.9	7.9	2.03	1	0	0.896	0.992358	21.28	118.2	81.8	50.31	67.1	Peak Found	Peak Found	Peak Found	Peak Found	High	Peak Found	1
FALSE	High	Master Protein	F1QMK6	Zgc:92027 [OS=Danio rerio]	0	4.551	11	2	4	2	205	22.9	5.38	0	2	0	1.026	0.995255	24.93	91	109	9.75	25.73	High	High	Peak Found	Peak Found	High	Peak Found	1
FALSE	High	Master Protein	Q7ZVR7	Zgc:55702 [OS=Danio rerio]	0	4.549	3	1	1	1	305	33.2	6.87	2.45	1	0	0.93	0.995255	19	104.8	95.2	23.89	5.39	Peak Found	Peak Found	Peak Found	High	Peak Found	Peak Found	1
FALSE	High	Master Protein	Q6PBJ6	NADH dehydrogenase (ubiquinone) 1 beta subcomplex, 6 [OS=Danio rerio]	0	4.539	11	1	5	1	128	15	9.17	2.05	1	0	0.957	0.995255	7.18	95.4	104.6	14.75	14.96	Peak Found	High	High	High	High	High	1
FALSE	High	Master Protein	F1QL35	Thrombospondin 1b [OS=Danio rerio]	0	4.535	1	1	4	1	1171	129.9	4.91	0	1	0	0.967	0.995255	7.14	101.4	98.6	8.79	4.72	Peak Found	High	High	Peak Found	High	High	1
FALSE	High	Master Protein	E7F4I2	F11 receptor, tandem duplicate 1 [OS=Danio rerio]	0	4.532	4	1	6	1	292	32.1	8.24	6.97	1	0	1.187	0.89201	0.41	91.3	108.7	2.9	8.92	High	High	High	High	High	High	1
FALSE	High	Master Protein	Q6P3H9	solute carrier family 3 (amino acid transporter heavy chain), member 2b [OS=Danio rerio]	0	4.522	2	1	7	1	504	56	5.24	1.85	1	0	1.016	0.995255	4.58	97.7	102.3	7.51	9.56	High	High	High	High	High	High	1
FALSE	High	Master Protein	B8K1V4	Four and half LIM domains protein 2 isoform a [OS=Danio rerio]	0	4.507	4	1	1	1	279	32.5	7.75	2.02	1	0								Not Found	Not Found	High	Not Found	Not Found	Not Found	1
FALSE	High	Master Protein	F8W5X1	poly(A)-binding protein, nuclear 1 [OS=Danio rerio]	0	4.483	5	1	2	1	217	23.7	9.26	4.01	1	0	0.991	1	15.51	100.4	99.6	9.15	4.16	Peak Found	Peak Found	Peak Found	Peak Found	High	High	1
FALSE	High	Master Protein	Q566Z0	LOC553381 protein [OS=Danio rerio]	0	4.471	3	1	3	1	295	33.7	8.62	6.97	1	0	100	4.12409e-16	0	100.7	99.3		6.01	Not Found	Not Found	High	High	High	Peak Found	1
FALSE	High	Master Protein	A7MBY2	Zgc:171753 protein [OS=Danio rerio]	0	4.448	4	1	1	1	280	28.6	10.98	2.77	1	0	1.061	0.995255	10.02	97.1	102.9	0.3	9.24	Not Found	Peak Found	High	Not Found	Peak Found	Peak Found	1
FALSE	High	Master Protein	Q6Q415	60S ribosomal protein L36 [OS=Danio rerio]	0	4.426	10	1	2	1	105	12.2	11.5	4.85	1	0	1.088	0.995255	3.33	95.8	104.2	3.31	7.2	Peak Found	Peak Found	Peak Found	Peak Found	High	High	1
FALSE	High	Master Protein	Q5U398	Ubiquitin protein ligase E3A [OS=Danio rerio]	0	4.416	2	1	2	1	857	97.5	5.06	1.66	1	0								Not Found	Not Found	Not Found	High	High	Not Found	1
FALSE	High	Master Protein	Q5RKP8	U6 snRNA-associated Sm-like protein LSm2 [OS=Danio rerio]	0	4.405	20	1	6	1	95	10.8	6.52	1.75	1	0	0.866	0.986291	6.63	104.9	95.1	23.05	5.38	High	High	High	High	High	High	1
FALSE	High	Master Protein	Q1ECW5	diacylglycerol kinase [OS=Danio rerio]	0	4.401	2	1	4	1	727	81.7	6.9	0	1	0	1.116	0.992358	17.11	99.4	100.6	23.96	15.59	Peak Found	Peak Found	High	High	High	High	1
FALSE	High	Master Protein	Q1L8E2	Peptidase (Mitochondrial-processing) beta [OS=Danio rerio]	0	4.367	3	1	1	1	470	52.3	6.62	0	1	0	1.392	0.174558	6.44	81.3	118.7	8.71	9.04	Peak Found	Not Found	Peak Found	Peak Found	High	Peak Found	1
FALSE	High	Master Protein	A4VAK4	Heat shock protein 1 [OS=Danio rerio]	0	4.362	8	1	6	1	199	22.4	7.03	0	1	0	0.977	0.995255	7.2	99	101	8	6.82	High	High	High	High	High	High	1
FALSE	High	Master Protein	Q1LV81	scaffold attachment factor B [OS=Danio rerio]	0	4.358	1	1	4	1	855	96.6	5.11	3.7	1	0	1.045	0.995255	5.54	101.4	98.6	12.48	12.77	Peak Found	High	Peak Found	High	High	High	1
FALSE	High	Master Protein	Q08BX5	Basal cell adhesion molecule (Lutheran blood group) [OS=Danio rerio]	0	4.336	2	1	3	1	547	59.8	6.43	5.19	1	0	0.962	0.995255	13.45	103.5	96.5	15.14	16.19	Peak Found	High	Peak Found	High	Peak Found	High	1
FALSE	High	Master Protein	F1QP93	Neural precursor cell-expressed, developmentally down-regulated 4-like [OS=Danio rerio]	0	4.335	1	1	1	1	988	113.2	6.05	1.6	1	0	0.819	0.860754	6.68	101	99	22.67	11.06	Peak Found	Peak Found	Peak Found	Peak Found	Peak Found	High	1
FALSE	High	Master Protein	Q3ZB95	mannose-6-phosphate isomerase [OS=Danio rerio]	0	4.333	5	1	1	1	422	46.2	5.8	0	1	0	1.091	0.995255	1.79	95	105	7.1	4.73	Peak Found	Peak Found	Peak Found	Peak Found	Peak Found	High	1
FALSE	High	Master Protein	Q6TGY7	KIAA0174-like protein [OS=Danio rerio]	0	4.328	6	1	7	1	340	37.5	5.41	0	1	0	1.131	0.986291	2.88	94.8	105.2	7.38	6.55	High	High	High	High	High	High	1
FALSE	High	Master Protein	Q6NUU0	Lyric-like [OS=Danio rerio]	0	4.326	2	1	4	1	542	57.9	9.72	6.25	1	0	1.041	0.995255	1.35	98	102	10.73	9.78	Peak Found	High	High	Peak Found	High	High	1
FALSE	High	Master Protein	E7FD14	protein kinase C and casein kinase substrate in neurons 1a [OS=Danio rerio]	0	4.323	6	2	5	2	438	50.4	5.44	5.7	2	0	3.863	4.12409e-16	69.37	41.1	158.9	100.59	3.6	High	Peak Found	High	High	High	High	1
FALSE	High	Master Protein	Q7ZVD4	Sf3a2 protein [OS=Danio rerio]	0	4.295	5	1	1	1	278	31.3	9.58	1.86	1	0	1.107	0.992358	25.66	94.9	105.1	20.69	10.47	Peak Found	Peak Found	High	Peak Found	Peak Found	Peak Found	1
FALSE	High	Master Protein	F6P3G4	26S proteasome non-ATPase regulatory subunit 11A [OS=Danio rerio]	0	4.232	7	2	3	2	421	47.3	6	0	2	0	0.922	0.995255	0.06	104	96	11.92	13.86	High	Peak Found	High	Peak Found	Peak Found	High	1
FALSE	High	Master Protein	B0UYD6	glutaminyl-tRNA synthetase [OS=Danio rerio]	0	4.232	2	1	1	1	774	87.8	7.65	1.63	1	0	0.01	4.12409e-16	0	200				High	Not Found	Not Found	Not Found	Not Found	Not Found	1
FALSE	High	Master Protein	F8W2E2	fibroblast growth factor receptor [OS=Danio rerio]	0	4.23	1	1	2	1	840	93.8	6.4	4.16	1	0	0.922	0.995255	0.52	102.2	97.8	7.26	10.51	Peak Found	High	Peak Found	Peak Found	Peak Found	High	1
FALSE	High	Master Protein	A2CF48	Carnitine O-acetyltransferase a [OS=Danio rerio]	0	4.221	2	1	3	1	618	69.9	8.59	0	1	0	1.163	0.966148	11.05	91.8	108.2	19.72	3.05	High	High	High	Peak Found	Peak Found	Peak Found	1
FALSE	High	Master Protein	Q58EK2	Zgc:110844 [OS=Danio rerio]	0	4.215	6	1	1	1	158	17.6	5.62	2.35	1	0	0.8	0.728133	1.24	109.7	90.3	3.54	7.8	Peak Found	High	Peak Found	Peak Found	Peak Found	Peak Found	1
FALSE	High	Master Protein	F1R8L3	rapunzel 5 [OS=Danio rerio]	0	4.213	4	1	4	1	393	45	6.29	0	1	0	1.118	0.992358	5.95	99.7	100.3	16.22	20.39	High	High	Peak Found	High	High	Peak Found	1
FALSE	High	Master Protein	Q1ED03	Snrnp70 protein [OS=Danio rerio]	0	4.199	3	1	6	1	339	38	7.03	5.07	1	0								High	High	High	High	High	High	1
FALSE	High	Master Protein	Q8UVG6	Cellular retinol-binding protein type II [OS=Danio rerio]	0	4.197	7	1	6	1	135	15.8	6.54	12.97	1	0	0.92	0.995255	6.46	105.8	94.2	18.09	2.49	High	High	High	High	High	High	1
FALSE	High	Master Protein	D3XD60	UDP-glucuronosyltransferase [OS=Danio rerio]	0	4.192	2	1	2	1	528	59.6	8.6	3.55	1	0	0.967	0.995255	3.79	100.3	99.7	12.33	4.5	Peak Found	Peak Found	High	Peak Found	High	Peak Found	1
FALSE	High	Master Protein	A4FUJ9	crystallin beta gamma X [OS=Danio rerio]	0	4.189	8	2	3	2	207	23.7	9.07	3.97	2	0	0.927	0.995255	31.69	103.8	96.2	16.76	18.34	Peak Found	High	Peak Found	High	Peak Found	Peak Found	1
FALSE	High	Master Protein	F1R3G8	spermidine synthase [OS=Danio rerio]	0	4.177	3	1	6	1	289	32.8	5.54	12.07	1	0	1.172	0.936106	12.65	94.1	105.9	9.78	18.86	High	High	High	High	High	High	1
FALSE	High	Master Protein	F1QSQ6	DIRAS family, GTP-binding RAS-like 1a [OS=Danio rerio]	0	4.153	6	1	5	1	195	22	8.84	0	1	0	1.052	0.995255	1.05	97.5	102.5	14.39	15.38	Not Found	High	High	High	High	High	1
FALSE	High	Master Protein	X1WFN0	echinoderm microtubule-associated protein-like 2 [OS=Danio rerio]	0	4.129	1	1	1	1	804	88.5	7.28	2.22	1	0	0.849	0.971473	5.56	108.2	91.8	4.93	3.61	Peak Found	Peak Found	Peak Found	Peak Found	Peak Found	High	1
FALSE	High	Master Protein	Q32PS6	Myelin expression factor 2 [OS=Danio rerio]	0	4.128	2	1	4	1	557	60.3	6.93	5.16	1	0								High	Peak Found	High	Peak Found	High	High	1
FALSE	High	Master Protein	A2CF42	Leucine-rich repeat and sterile alpha motif-containing 1 [OS=Danio rerio]	0	4.128	2	1	5	1	721	81.8	6.46	1.81	1	0	0.873	0.992358	35.18	106.8	93.2	34.25	13.82	Peak Found	High	High	High	High	High	1
FALSE	High	Master Protein	A9JT06	Eukaryotic translation initiation factor 4E family member 1c [OS=Danio rerio]	0	4.119	12	2	3	2	213	24.6	6.55	0	2	0	1.133	0.986291	6.54	94.6	105.4	4.3	22.1	Peak Found	Peak Found	High	Peak Found	High	High	1
FALSE	High	Master Protein	Q503E3	Protein arginine N-methyltransferase 5 [OS=Danio rerio]	0	4.103	2	1	3	1	631	71.8	6.48	3.49	1	0	1.127	0.988507	17.28	90.1	109.9	5	12.51	High	Peak Found	Peak Found	High	Peak Found	High	1
FALSE	High	Master Protein	B3DHB6	Integrin beta [OS=Danio rerio]	0	4.102	4	2	5	2	795	87.5	5.66	3.44	2	0	0.941	0.995255	3.26	100	100	10.88	10.89	High	High	Peak Found	High	High	Peak Found	1
FALSE	High	Master Protein	Q5XJA7	Gcdhl protein [OS=Danio rerio]	0	4.087	2	1	4	1	427	47.4	7.96	7.23	1	0	1.051	0.995255	6.28	93.9	106.1	14.17	14.11	Peak Found	Peak Found	High	High	High	High	1
FALSE	High	Master Protein	F1QZ60	X-ray repair-complementing defective repair in Chinese hamster cells 6 [OS=Danio rerio]	0	4.072	3	1	1	1	610	68.6	6.65	0	1	0	1.037	0.995255	37.67	97.2	102.8	14.99	17.85	Peak Found	Peak Found	Peak Found	High	Peak Found	Peak Found	1
FALSE	High	Master Protein	Q6PC34	hippocalcin [OS=Danio rerio]	0	4.07	4	1	2	1	193	22.4	5.25	1.71	1	0	0.847	0.966582	6.29	105.2	94.8	5.73	8.35	Peak Found	High	High	Peak Found	Peak Found	Peak Found	1
FALSE	High	Master Protein	Q7ZUG0	small nuclear ribonucleoprotein E [OS=Danio rerio]	0	4.061	12	1	1	1	92	10.8	9.44	1.81	1	0	0.809	0.792346	0.16	107.1	92.9	5.13	4.35	Peak Found	Peak Found	Peak Found	Peak Found	Peak Found	High	1
FALSE	High	Master Protein	F1Q5P8	SWI/SNF-related, matrix-associated, actin-dependent regulator of chromatin, subfamily e, member 1 [OS=Danio rerio]	0	4.051	4	1	3	1	424	47.3	5.1	0	1	0	0.786	0.641268	8.66	112	88	1.39	27.81	High	High	Peak Found	High	Peak Found	Peak Found	1
FALSE	High	Master Protein	Q568F3	Proteasome subunit beta [OS=Danio rerio]	0	4.044	19	2	2	2	215	24	5.9	0	2	0	0.811	0.807864	3.71	108	92	7.23	14.6	Peak Found	High	High	Peak Found	Peak Found	Peak Found	1
FALSE	High	Master Protein	E7F0K3	Caveolae-associated protein 1a [OS=Danio rerio]	0	4.043	2	1	1	1	415	46.7	5.4	2.1	1	0	0.01	4.12409e-16	0	200				Not Found	High	Not Found	Not Found	Not Found	Not Found	1
FALSE	High	Master Protein	Q6NVA6	myosin, light chain 9b, regulatory [OS=Danio rerio]	0	4.042	17	2	2	1	173	19.8	4.92	0	2	0	0.864	0.986291	1.77	107.3	92.7	3.49	17.53	High	Peak Found	Peak Found	Peak Found	Peak Found	Peak Found	1
FALSE	High	Master Protein	Q7ZW30	RAD21 homolog (S. pombe) [OS=Danio rerio]	0	4.039	3	2	2	2	643	72.2	4.78	0	2	0	0.92	0.995255	8.29	103.3	96.7	7.82	9.85	High	Peak Found	High	Peak Found	Peak Found	Peak Found	1
FALSE	High	Master Protein	T1ECV2	myosin light chain kinase 3 [OS=Danio rerio]	0	4.035	1	1	1	1	874	98	6.06	2.07	1	0	1.043	0.995255	31.75	97.5	102.5	12.38	2.97	Peak Found	Peak Found	Peak Found	High	Peak Found	Not Found	1
FALSE	High	Master Protein	Q2Q1W5	Laminin alpha 5 [OS=Danio rerio]	0	3.995	0	1	4	1	3664	403.3	6.2	1.73	1	0	1.022	0.995255	15.74	94.3	105.7	5.67	13.78	High	High	High	Peak Found	High	Peak Found	1
FALSE	High	Master Protein	Q6NV15	ATP-binding cassette, sub-family F (GCN20), member 1 [OS=Danio rerio]	0	3.967	2	1	1	1	877	99.1	6.33	2.33	1	0	0.919	0.995255	6.91	98.5	101.5	14.13	18.09	Peak Found	Peak Found	Peak Found	Peak Found	High	Peak Found	1
FALSE	High	Master Protein	A7BI56	GDP-mannose 4,6 dehydratase [OS=Danio rerio]	0	3.931	3	1	4	1	377	42.5	7.36	0	1	0	1.21	0.808196	2.16	90.5	109.5	10.89	2.58	High	Peak Found	High	High	High	Peak Found	1
FALSE	High	Master Protein	Q6Q7X9	Kelch-like protein 31 [OS=Danio rerio]	0	3.914	2	1	4	1	635	70.8	6.79	5.97	1	0	1.323	0.370733	9.76	86.1	113.9	4.25	3.98	High	Peak Found	Peak Found	High	High	High	1
FALSE	High	Master Protein	Q5XJU0	Bub3 protein [OS=Danio rerio]	0	3.891	4	1	1	1	326	36.3	7.47	1.76	1	0	1.016	0.995255	2.57	101.1	98.9	4.67	2.26	Peak Found	Peak Found	Peak Found	Peak Found	Peak Found	High	1
FALSE	High	Master Protein	Q803B5	Aspartyl aminopeptidase [OS=Danio rerio]	0	3.891	2	1	6	1	469	51.2	6.83	0	1	0	0.978	0.995255	27.55	101.1	98.9	37.7	14.82	High	High	High	High	High	High	1
FALSE	High	Master Protein	F1QBB5	Lin-7 homolog B (C. elegans) [OS=Danio rerio]	0	3.881	6	1	2	1	175	19.1	7.88	3.77	1	0	0.954	0.995255	2.35	102.2	97.8	2.33	9.28	Peak Found	Peak Found	High	Peak Found	High	Peak Found	1
FALSE	High	Master Protein	Q6NWJ7	Solute carrier family 25 (Mitochondrial carrier phosphate carrier), member 3 [OS=Danio rerio]	0	3.88	2	1	5	1	356	39.4	8.88	0	1	0	1.091	0.995255	0.17	102.3	97.7	9.43	10.69	Peak Found	High	High	High	High	High	1
FALSE	High	Master Protein	F1R7F6	UDP-glucose glycoprotein glucosyltransferase 1 [OS=Danio rerio]	0	3.869	2	1	1	1	1542	174.8	5.64	0	1	0	100	4.12409e-16	0		200		48.58	Not Found	Not Found	Not Found	High	Not Found	Peak Found	1
FALSE	High	Master Protein	Q7ZWA3-1	RNA-binding motif protein, X chromosome [OS=Danio rerio]	0	3.832	3	1	4	1	379	41.6	10.1	3.56	1	0	1.034	0.995255	8.24	98.3	101.7	12.11	4.47	Peak Found	High	Peak Found	High	High	High	1
FALSE	High	Master Protein	Q4VBV1	Cytochrome b-c1 complex subunit 7 [OS=Danio rerio]	0	3.818	10	1	2	1	111	13.3	8.94	0	1	0	0.926	0.995255	20.93	106.4	93.6	13.36	7.19	High	High	Peak Found	Peak Found	Peak Found	Peak Found	1
FALSE	High	Master Protein	E7EYW2	Epsin 2 [OS=Danio rerio]	0	3.804	2	1	5	1	590	62.6	6.1	0	1	0	0.99	0.999441	2.5	105.3	94.7	13.66	15.19	Peak Found	High	High	High	High	High	1
FALSE	High	Master Protein	Q1LUM9	dynein, cytoplasmic 1, light intermediate chain 1 [OS=Danio rerio]	0	3.802	3	1	1	1	501	55.3	5.59	2.23	1	0	0.845	0.966148	28.64	105.3	94.7	9.88	3.35	Peak Found	High	Peak Found	Peak Found	Peak Found	Not Found	1
FALSE	High	Master Protein	Q6TGU1	Serine proteinase inhibitor, clade B, member 1 [OS=Danio rerio]	0	3.774	3	1	3	1	384	43.3	7.23	3.32	1	0	1.023	0.995255	0.31	99	101	1.85	4.9	High	Peak Found	High	Peak Found	High	Peak Found	1
FALSE	High	Master Protein	Q7ZVW8	CWC25 spliceosome-associated protein homolog (S. cerevisiae) [OS=Danio rerio]	0	3.763	2	1	6	1	393	46.6	9.94	14.45	1	0	0.864	0.986291	0.2	108.3	91.7	4.49	4.58	High	High	High	High	High	High	1
FALSE	High	Master Protein	A0A1L1QZU7	collagen, type IV, alpha 6 [OS=Danio rerio]	0	3.748	1	1	6	1	1666	163.7	9.25	12.28	1	0	0.992	0.999592	18.8	100.4	99.6	9.06	6.21	High	High	High	High	High	High	1
FALSE	High	Master Protein	Q6PH15	amino acid transporter [OS=Danio rerio]	0	3.743	2	1	2	1	561	61.2	5.74	3.82	1	0	1.185	0.89201	0.31	93	107	5.05	6.08	Peak Found	High	Peak Found	Peak Found	Peak Found	High	1
FALSE	High	Master Protein	F1QJH7	Metalloendopeptidase [OS=Danio rerio]	0	3.741	4	1	3	1	258	29.6	6.86	5.54	1	0	0.898	0.992358	16.36	105.4	94.6	7.57	11.92	High	High	High	Peak Found	Peak Found	Peak Found	1
FALSE	High	Master Protein	Q642G9	Zgc:92901 [OS=Danio rerio]	0	3.726	4	1	1	1	342	37.5	8.25	2.01	1	0	0.731	0.297914	3.25	115.6	84.4	10.55	9.1	Peak Found	Peak Found	Peak Found	Peak Found	High	Peak Found	1
FALSE	High	Master Protein	Q6NZU8	ATPase family, AAA domain containing 3B [OS=Danio rerio]	0	3.725	4	2	6	2	621	69.8	8.57	3.63	2	0	1.081	0.995255	31.47	96.1	103.9	71.92	79.15	High	High	High	High	High	Peak Found	1
FALSE	High	Master Protein	Q7ZV32	3-hydroxymethyl-3-methylglutaryl-Coenzyme A lyase (hydroxymethylglutaricaciduria) [OS=Danio rerio]	0	3.72	4	1	5	1	340	35.8	7.85	1.78	1	0	1.128	0.987473	2.17	95.1	104.9	9.48	4.2	High	High	High	High	Peak Found	High	1
FALSE	High	Master Protein	Q19U11	Integrin beta [OS=Danio rerio]	0	3.713	1	1	1	1	613	66.7	5.15	1.62	1	0	0.694	0.131661	0.66	118.5	81.5	8.59	7.95	High	Peak Found	Peak Found	Peak Found	Peak Found	Peak Found	1
FALSE	High	Master Protein	Q6DI16	Calsequestrin [OS=Danio rerio]	0	3.71	10	2	6	2	409	47.3	4.21	0	2	0	0.837	0.927596	5.6	108.9	91.1	13.33	18.37	Peak Found	High	High	High	Peak Found	High	1
FALSE	High	Master Protein	Q498W6	NADH dehydrogenase [ubiquinone] 1 alpha subcomplex subunit 12 [OS=Danio rerio]	0	3.704	5	1	1	1	146	17	9.35	2.12	1	0	0.95	0.995255	3.63	98.3	101.7	9.32	7.52	Peak Found	Peak Found	Peak Found	Peak Found	High	Peak Found	1
FALSE	High	Master Protein	Q3B738	peptidyl-prolyl cis-trans isomerase [OS=Danio rerio]	0	3.695	4	1	1	1	192	20.8	8.81	2.19	1	0								Not Found	Not Found	High	Not Found	Not Found	Not Found	1
FALSE	High	Master Protein	F1Q931	La ribonucleoprotein domain family, member 1B [OS=Danio rerio]	0	3.694	1	1	1	1	1076	121.3	7.31	2.13	1	0								Peak Found	Peak Found	Peak Found	Peak Found	High	Peak Found	1
FALSE	High	Master Protein	I3ITJ0	Ribosomal protein L35A [OS=Danio rerio]	0	3.652	13	1	6	1	71	8.2	10.42	12.53	1	0	1.008	0.995255	6.52	97.7	102.3	14.71	9.7	High	High	High	High	High	High	1
FALSE	High	Master Protein	Q5SPG8	Acyl-CoA thioesterase 20 [OS=Danio rerio]	0	3.651	3	1	6	1	439	48.6	8.29	0	1	0	0.887	0.992358	1.19	106.5	93.5	5.21	10.24	High	High	High	High	High	High	1
FALSE	High	Master Protein	Q7ZWD8	Cfl1 protein [OS=Danio rerio]	0	3.643	17	2	4	2	163	18.4	7.8	1.98	2	0	0.974	0.995255	4.29	101.3	98.7	6.78	3.46	High	Peak Found	High	High	High	Peak Found	1
FALSE	High	Master Protein	A0A0R4IV50	aminoadipate-semialdehyde synthase [OS=Danio rerio]	0	3.634	1	1	2	1	935	104.1	6.6	0	1	0	0.97	0.995255	8.97	100.1	99.9	12.08	3.49	High	Peak Found	Peak Found	Peak Found	Peak Found	High	1
FALSE	High	Master Protein	Q8UUS9	DMbeta2a [OS=Danio rerio]	0	3.606	8	2	3	1	250	27.4	5.52	0	2	0	1.15	0.986291	6.57	94.3	105.7	11.93	7.62	Peak Found	Peak Found	Peak Found	Peak Found	Peak Found	High	1
FALSE	High	Master Protein	Q567Y2	Retinal G protein-coupled receptor a [OS=Danio rerio]	0	3.601	4	1	6	1	295	33.1	8.48	3.34	1	0	1.034	0.995255	7	98.3	101.7	5.22	3.6	High	High	High	High	High	High	1
FALSE	High	Master Protein	Q6P696	lactoylglutathione lyase [OS=Danio rerio]	0	3.586	5	1	1	1	180	20.3	5.41	0	1	0	1.142	0.986291	23.01	94	106	16.55	2.43	Peak Found	Peak Found	Peak Found	High	Peak Found	Peak Found	1
FALSE	High	Master Protein	Q7ZWJ6	Zgc:56466 [OS=Danio rerio]	0.001	3.573	6	1	4	1	255	28.8	9.41	0	1	0	100	4.12409e-16	0		200		7.97	High	Not Found	Not Found	High	High	High	1
FALSE	High	Master Protein	Q7ZUJ4	B-cell receptor-associated protein 31 [OS=Danio rerio]	0.001	3.561	4	1	1	1	247	28	8.56	1.68	1	0	1.303	0.43244	0.09	91	109	9.59	10.49	Peak Found	Peak Found	Peak Found	High	Peak Found	Peak Found	1
FALSE	High	Master Protein	A7YY10	zgc:171772 [OS=Danio rerio]	0.001	3.557	20	1	3	1	92	10.2	10.3	1.73	1	0	1.004	0.995255	36.97	96.9	103.1	22.14	10.07	Peak Found	High	Peak Found	High	High	Peak Found	1
FALSE	High	Master Protein	F1RBW3	Protein kinase C substrate 80K-H [OS=Danio rerio]	0.001	3.553	2	1	1	1	529	59.6	4.59	0	1	0	1.028	0.995255	28.08	107.3	92.7	5.04	11.71	High	Not Found	Peak Found	Peak Found	Peak Found	Peak Found	1
FALSE	High	Master Protein	A0A0R4ILA4	Collagen, type XI, alpha 1a [OS=Danio rerio]	0.001	3.52	1	1	6	1	1737	172.9	7.23	14.54	1	0	1.169	0.941042	13.37	96.9	103.1	19.34	8.35	High	High	High	High	High	High	1
FALSE	High	Master Protein	Q5U3E4	SGT1 homolog, MIS12 kinetochore complex assembly cochaperone [OS=Danio rerio]	0.001	3.507	3	1	5	1	322	36.8	5.81	3.35	1	0								High	High	High	High	High	Peak Found	1
FALSE	High	Master Protein	Q7SZZ6	Actinodin3 [OS=Danio rerio]	0.001	3.503	4	1	1	1	295	33.1	6.28	1.65	1	0	0.757	0.445211	0.98	116.5	83.5	5.17	5.2	Peak Found	Peak Found	High	Peak Found	Peak Found	Peak Found	1
FALSE	High	Master Protein	Q6PBA6	Plasminogen [OS=Danio rerio]	0.001	3.502	2	1	1	1	818	91.6	6.89	2.06	1	0	0.905	0.995255	6.76	104.5	95.5	15.11	5.73	Peak Found	Peak Found	Peak Found	Peak Found	High	Peak Found	1
FALSE	High	Master Protein	Q6PBX8	NADH dehydrogenase (ubiquinone) flavoprotein 2 [OS=Danio rerio]	0.001	3.5	5	1	2	1	244	26.6	5.63	2	1	0	0.967	0.995255	2.25	104.5	95.5	10.72	4.81	Peak Found	Peak Found	High	Peak Found	High	Peak Found	1
FALSE	High	Master Protein	B7ZVR0	prostaglandin E synthase 2-like [OS=Danio rerio]	0.001	3.483	3	1	3	1	377	42.7	9.23	0	1	0	1.144	0.986291	9.15	91.6	108.4	8.99	2.62	Peak Found	High	High	Peak Found	Peak Found	High	1
FALSE	High	Master Protein	A8E4Z1	Zgc:173443 protein [OS=Danio rerio]	0.001	3.483	4	1	6	1	256	27.7	6.3	1.64	1	0	1.101	0.992358	3.45	95.2	104.8	14.16	5.45	High	High	High	High	High	High	1
FALSE	High	Master Protein	X1WGD8	nidogen 2a (osteonidogen) [OS=Danio rerio]	0.001	3.474	10	1	4	1	279	30.2	5.62	0	1	0	0.881	0.992358	11.13	106.3	93.7	2.05	18.81	High	Peak Found	Peak Found	High	High	High	1
FALSE	High	Master Protein	Q7ZUW1	Gart protein [OS=Danio rerio]	0.001	3.469	2	2	2	2	925	97.7	5.94	0	2	0	1.77	0.000544241	0.18	74.3	125.7	13.68	10.68	Peak Found	Peak Found	Peak Found	High	Peak Found	High	1
FALSE	High	Master Protein	E7EZR3	phosphatidylinositol transfer protein, beta [OS=Danio rerio]	0.001	3.467	5	1	4	1	272	31.9	5.82	0	1	0	1.183	0.896336	36.37	97.5	102.5	16.78	3.57	Not Found	High	High	High	Peak Found	High	1
FALSE	High	Master Protein	Q0P3Y0	Zgc:162825 protein [OS=Danio rerio]	0.001	3.464	4	1	1	1	255	29	9.72	2.3	1	0	1.131	0.986291	5.81	93	107	2.6	4.81	Peak Found	Peak Found	Peak Found	Peak Found	Peak Found	High	1
FALSE	High	Master Protein	F6P849	Histidine ammonia-lyase [OS=Danio rerio]	0.001	3.461	3	1	1	1	654	72.1	6.6	0	1	0	100	4.12409e-16	0	103	97		15.33	High	Not Found	Not Found	Not Found	Peak Found	Peak Found	1
FALSE	High	Master Protein	Q5XJ36	protein/nucleic acid deglycase DJ-1 [OS=Danio rerio]	0.001	3.458	14	1	3	1	189	19.8	6.2	0	1	0	1.189	0.879974	0.03	93.8	106.2	12.06	12.47	High	Peak Found	Peak Found	High	Peak Found	Peak Found	1
FALSE	High	Master Protein	A0A0R4IAD5	NDRG family member 4 [OS=Danio rerio]	0.001	3.447	4	1	1	1	254	28.1	7.37	2.22	1	0	0.922	0.995255	2.83	104.1	95.9	14.54	1.25	Peak Found	Peak Found	Peak Found	Peak Found	Peak Found	High	1
FALSE	High	Master Protein	D6MUD7	collagen type V alpha-3b [OS=Danio rerio]	0.001	3.445	1	1	3	1	1723	171.5	5.97	4.66	1	0	0.575	0.0015954	12.35	130.4	69.6	4.83	48.77	Peak Found	High	High	High	Peak Found	Peak Found	1
FALSE	High	Master Protein	B6E518	semaphorin 7A [OS=Danio rerio]	0.001	3.436	4	1	1	1	279	30.9	6.98	0	1	0	0.934	0.995255	3.17	102.2	97.8	5.25	12.86	Peak Found	Peak Found	Peak Found	Peak Found	High	Peak Found	1
FALSE	High	Master Protein	A4VAK5	RNA binding protein 4 [OS=Danio rerio]	0.001	3.427	16	1	3	1	99	11.1	7.44	0	1	0	0.897	0.992358	0.75	100.7	99.3	10.15	12.02	High	High	Peak Found	High	Peak Found	Peak Found	1
FALSE	High	Master Protein	P61485	60S ribosomal protein L36a [OS=Danio rerio]	0.001	3.419	8	1	1	1	106	12.5	10.54	1.63	1	0	1.222	0.752008	10.25	92.2	107.8	16.55	5.77	Peak Found	Peak Found	Peak Found	High	Peak Found	Peak Found	1
FALSE	High	Master Protein	Q6GQN9	Dehydrogenase/reductase (SDR family) member 1 [OS=Danio rerio]	0.001	3.394	7	1	5	1	310	33.9	8.13	0	1	0	0.923	0.995255	3.07	104	96	6.39	1.35	High	High	High	High	Peak Found	High	1
FALSE	High	Master Protein	A0A0R4ITF1	DNA ligase [OS=Danio rerio]	0.001	3.375	1	1	1	1	1011	112.7	9.04	0	1	0	1.018	0.995255	4.55	99.4	100.6	11.02	8.04	High	Peak Found	Peak Found	Peak Found	Peak Found	Peak Found	1
FALSE	High	Master Protein	A0A0R4IMA8	DNA-directed RNA polymerase subunit [OS=Danio rerio]	0.001	3.357	2	2	2	2	1934	213.3	7.36	0	2	0	0.759	0.464754	2.84	113.7	86.3	5.11	1.82	Peak Found	Peak Found	Peak Found	Peak Found	High	High	1
FALSE	High	Master Protein	Q6NYD9	LOC402824 protein [OS=Danio rerio]	0.001	3.341	3	1	5	1	486	52.8	5.19	0	1	0								High	High	Not Found	High	High	High	1
FALSE	High	Master Protein	Q6PEI8	Adenine phosphoribosyl transferase [OS=Danio rerio]	0.001	3.322	6	1	3	1	177	19.4	7.12	0	1	0	0.962	0.995255	20.37	101.9	98.1	16.28	27.14	High	Peak Found	High	Peak Found	Peak Found	High	1
FALSE	High	Master Protein	Q49HM9	Rhodopsin kinase 1 [OS=Danio rerio]	0.001	3.315	2	1	1	1	549	62.2	7.06	1.78	1	0	0.911	0.995255	121.61	99.8	100.2	3.3	16.92	Not Found	Peak Found	High	Peak Found	Not Found	Peak Found	1
FALSE	High	Master Protein	F1R3I6	SET nuclear proto-oncogene b [OS=Danio rerio]	0.001	3.31	5	1	7	1	275	31.8	4.23	0	1	0	1.324	0.36753	4.55	85.5	114.5	6.38	7.14	High	High	High	High	High	High	1
FALSE	High	Master Protein	B0V1K1	Aminoacyl tRNA synthetase complex-interacting multifunctional protein 1 [OS=Danio rerio]	0.001	3.309	4	1	1	1	315	34.5	8.92	0	1	0	1.092	0.995255	17.23	95.6	104.4	13.92	0.32	Peak Found	Peak Found	Peak Found	Peak Found	Peak Found	High	1
FALSE	High	Master Protein	Q6NWI7	Tmed10 protein [OS=Danio rerio]	0.001	3.305	11	2	4	2	209	24.4	6.79	3.35	2	0	1.052	0.995255	4.83	99.1	100.9	18.41	8.04	Peak Found	Peak Found	High	High	High	High	1
FALSE	High	Master Protein	Q1LW94	Membrane protein, palmitoylated 6b (MAGUK p55 subfamily member 6) [OS=Danio rerio]	0.001	3.301	1	1	2	1	543	60.7	6.15	1.73	1	0	1.103	0.992358	34.66	95.1	104.9	7.48	19.12	High	High	Peak Found	Peak Found	Peak Found	Peak Found	1
FALSE	High	Master Protein	Q6DH04	LOC553425 protein [OS=Danio rerio]	0.001	3.294	4	1	1	1	276	32.1	6.24	0	1	0	0.859	0.986291	1.98	105.5	94.5	19.79	10.34	Peak Found	Peak Found	Peak Found	Peak Found	Peak Found	High	1
FALSE	High	Master Protein	Q6PC30	COP9 signalosome complex subunit 5 [OS=Danio rerio]	0.001	3.284	2	1	1	1	334	37.6	6.54	0	1	0								Peak Found	Peak Found	Peak Found	High	Peak Found	Peak Found	1
FALSE	High	Master Protein	Q6NY65	regulator of chromosome condensation 1 [OS=Danio rerio]	0.001	3.279	3	1	6	1	418	44.2	6.93	0	1	0	1.019	0.995255	5.13	101.4	98.6	5.05	5.5	High	High	High	High	High	High	1
FALSE	High	Master Protein	Q6DHH6	Synapsin IIa [OS=Danio rerio]	0.001	3.273	7	2	2	2	463	51.1	8.31	0	2	0	0.752	0.417216	5.46	114.1	85.9	15.87	2.34	High	Peak Found	Peak Found	High	Peak Found	Peak Found	1
FALSE	High	Master Protein	F1RDR1	Transportin 1 [OS=Danio rerio]	0.001	3.264	1	1	2	1	891	101.2	4.96	0	1	0								Peak Found	Peak Found	High	Peak Found	High	Peak Found	1
FALSE	High	Master Protein	Q801U3	Serine/arginine-rich-splicing factor 3a [OS=Danio rerio]	0.001	3.259	7	1	2	1	174	20.3	11.37	0	1	0	0.834	0.910562	6.15	106.2	93.8	13.52	16.28	Peak Found	Peak Found	High	Peak Found	Peak Found	High	1
FALSE	High	Master Protein	A5PLK2	Phospholysine phosphohistidine inorganic pyrophosphate phosphatase [OS=Danio rerio]	0.001	3.256	7	1	2	1	270	29.6	5.4	0	1	0	0.382	9.31185e-11	21.07	124.4	75.6	29.12	58.73	Peak Found	High	Peak Found	Not Found	Peak Found	High	1
FALSE	High	Master Protein	F1QSV2	replication termination factor 2 domain-containing 1 [OS=Danio rerio]	0.001	3.256	3	1	1	1	310	34.3	8.69	0	1	0	1.128	0.987473	58.61	81.1	118.9	13.27	9.92	Peak Found	Peak Found	Peak Found	Peak Found	High	Not Found	1
FALSE	High	Master Protein	A0A0R4IVU8	im:7150988 [OS=Danio rerio]	0.001	3.248	7	1	3	1	150	16.9	9.03	1.64	1	0	0.781	0.599809	0.21	112.1	87.9	5.48	5.23	Peak Found	Peak Found	High	High	High	Peak Found	1
FALSE	High	Master Protein	Q6XG62	Protein S100 [OS=Danio rerio]	0.001	3.204	14	1	1	1	95	10.4	5.21	0	1	0	0.927	0.995255	15.59	100.2	99.8	7.53	13.67	Peak Found	Peak Found	Peak Found	Peak Found	High	Peak Found	1
FALSE	High	Master Protein	Q6A3P7	Mothers against decapentaplegic homolog [OS=Danio rerio]	0.001	3.199	3	1	1	1	466	52.3	7.88	1.76	1	0	1.505	0.0388875	67.72	86.5	113.5	19.33	18.46	Not Found	Peak Found	Peak Found	High	Peak Found	Peak Found	1
FALSE	High	Master Protein	F1RAQ9	Leucyl-tRNA synthetase b [OS=Danio rerio]	0.001	3.194	1	1	6	1	748	85	6.64	1.6	1	0	0.964	0.995255	11.18	97.2	102.8	17.53	7.13	High	High	High	High	High	High	1
FALSE	High	Master Protein	F1QNJ3	Testis-derived transcript (3 LIM domains) [OS=Danio rerio]	0.001	3.194	4	1	6	1	541	57.2	7.71	0	1	0	0.882	0.992358	3.12	106	94	11.04	6.31	High	High	High	High	High	High	1
FALSE	High	Master Protein	E7FEZ7	ndrg family member 3a [OS=Danio rerio]	0.001	3.176	5	1	5	1	362	39.1	5.25	2.27	1	0	1.234	0.710437	10.01	86	114	13.97	9.77	High	High	Peak Found	High	High	High	1
FALSE	High	Master Protein	A0A0R4IB45	Rho GDP dissociation inhibitor (GDI) gamma [OS=Danio rerio]	0.001	3.176	10	1	6	1	230	26.4	5.14	0	1	0	0.937	0.995255	3.15	105.1	94.9	3.38	9.8	High	High	High	High	High	High	1
FALSE	High	Master Protein	F1Q771	Zinc finger protein 346 [OS=Danio rerio]	0.002	3.171	5	1	1	1	301	33.7	8.28	0	1	0	1.021	0.995255	3.51	99	101	3.35	8.15	Peak Found	High	Peak Found	Peak Found	Peak Found	Peak Found	1
FALSE	High	Master Protein	Q90275	Cadherin-2 [OS=Danio rerio]	0.002	3.167	1	1	1	1	893	98.9	4.87	0	1	0	1.138	0.986291	0.16	94.3	105.7	7.96	9.09	Peak Found	High	Peak Found	Peak Found	Peak Found	Peak Found	1
FALSE	High	Master Protein	Q7ZWA9	Eukaryotic translation initiation factor 5 [OS=Danio rerio]	0.002	3.161	3	1	1	1	429	49.1	5.22	0	1	0	100	4.12409e-16	0		200			Not Found	Not Found	Not Found	Not Found	Not Found	High	1
FALSE	High	Master Protein	A0A0F6PK88	Adenylate kinase 2, mitochondrial [OS=Danio rerio]	0.002	3.145	4	1	2	1	235	25.8	5.83	4.11	1	0	0.839	0.936274	8.85	109.9	90.1	7.03	4.99	Peak Found	Peak Found	High	High	Peak Found	Peak Found	1
FALSE	High	Master Protein	A5PN49	Retinoid x receptor, alpha b [OS=Danio rerio]	0.002	3.14	5	1	1	1	202	22.7	7.21	0	1	0	1.019	0.995255	4.8	99.1	100.9	8.01	3.73	High	Peak Found	Peak Found	Peak Found	Peak Found	Peak Found	1
FALSE	High	Master Protein	H9GXN3	Uncharacterized protein [OS=Danio rerio]	0.002	3.139	6	1	2	1	141	15.6	9.79	4.65	1	0	1.15	0.986291	0.09	96	104	10.5	7.98	Peak Found	Peak Found	High	Peak Found	High	Peak Found	1
FALSE	High	Master Protein	Q7ZU34	Gabpa protein [OS=Danio rerio]	0.002	3.138	3	1	2	1	478	53.4	4.87	0	1	0	0.777	0.581284	20.3	112.6	87.4	24.57	8.9	Peak Found	High	High	Peak Found	Peak Found	Peak Found	1
FALSE	High	Master Protein	A4JYL5	Neurolin-like cell adhesion molecule [OS=Danio rerio]	0.002	3.135	2	1	4	1	562	61.3	6.57	1.63	1	0	1.053	0.995255	0.71	97.4	102.6	7.78	2.36	Peak Found	High	High	High	Peak Found	High	1
FALSE	High	Master Protein	A0A0R4IDN1	laminin, beta 1a [OS=Danio rerio]	0.002	3.121	1	1	4	1	1780	196.3	5.15	0	1	0	1.089	0.995255	6.72	98.1	101.9	9.53	16.28	High	High	Peak Found	High	Peak Found	High	1
FALSE	High	Master Protein	F1QGU7	crystallin, gamma M2e [OS=Danio rerio]	0.002	3.111	10	1	3	1	175	21.4	8.02	0	1	0	0.757	0.446018	16.16	115	85	29.91	8.93	High	Peak Found	Peak Found	High	Peak Found	Peak Found	1
FALSE	High	Master Protein	Q7SZC2	Exportin-2 [OS=Danio rerio]	0.002	3.109	2	1	4	1	971	110	5.52	0	1	0	1.14	0.986291	12.13	85.5	114.5	9.63	13.73	Peak Found	Peak Found	High	High	High	High	1
FALSE	High	Master Protein	E9QI85	Phosphatidylinositol transfer protein, alpha a [OS=Danio rerio]	0.003	3.103	3	1	2	1	271	31.9	6.38	0	1	0	0.952	0.995255	3.08	101.6	98.4	10.53	13.24	High	Peak Found	Peak Found	High	Peak Found	Not Found	1
FALSE	High	Master Protein	Q6DBZ1	peptidylprolyl isomerase [OS=Danio rerio]	0.003	3.096	2	1	3	1	564	63.2	5.07	3.41	1	0	1.019	0.995255	5.8	102.6	97.4	7.47	6.87	High	Peak Found	Peak Found	High	Peak Found	High	1
FALSE	High	Master Protein	F1QPT1	urocanate hydratase 1 [OS=Danio rerio]	0.003	3.091	1	1	3	1	675	74.6	6.74	6.46	1	0	0.919	0.995255	2.43	102.9	97.1	8.91	6.71	Peak Found	Peak Found	High	High	High	Peak Found	1
FALSE	High	Master Protein	B8JL35	pyridine nucleotide-disulphide oxidoreductase domain 2 [OS=Danio rerio]	0.003	3.087	3	1	6	1	352	37.8	5.5	0	1	0	1.348	0.288639	14.75	85.3	114.7	10.87	9.46	High	High	High	High	High	High	1
FALSE	High	Master Protein	Q92051	Carbonic anhydrase [OS=Danio rerio]	0.003	3.081	8	1	4	1	260	28.7	7.59	0	1	0	0.923	0.995255	6.21	104	96	22.7	8.57	High	Peak Found	High	High	Peak Found	High	1
FALSE	High	Master Protein	Q7SYA6	Lasp1 protein [OS=Danio rerio]	0.003	3.08	6	1	1	1	240	27.6	8.02	0	1	0								Peak Found	Peak Found	High	Peak Found	Peak Found	Peak Found	1
FALSE	High	Master Protein	Q6DC92	V-ral simian leukemia viral oncogene homolog Ba (ras-related) [OS=Danio rerio]	0.003	3.077	3	1	1	1	207	23.4	7.28	1.7	1	0	0.684	0.100295	3.03	118.8	81.2	25.48	11.77	Peak Found	Peak Found	Peak Found	Peak Found	Peak Found	High	1
FALSE	High	Master Protein	Q7T3D5	programmed cell death 6 [OS=Danio rerio]	0.003	3.072	5	1	4	1	185	21.9	5.64	0	1	0	0.697	0.143442	1.09	117.9	82.1	4.3	9.65	High	Peak Found	High	High	Peak Found	High	1
FALSE	High	Master Protein	Q6P0B3	secretory carrier-associated membrane protein [OS=Danio rerio]	0.003	3.07	4	1	1	1	338	37.6	6.9	0	1	0	1.152	0.986291	10.37	92.9	107.1	14.99	3.25	Peak Found	Peak Found	Peak Found	High	Peak Found	Peak Found	1
FALSE	High	Master Protein	Q7ZVE1	LOC402804 protein [OS=Danio rerio]	0.003	3.059	4	1	2	1	301	33.8	9.04	0	1	0	1.062	0.995255	6.53	94.1	105.9	18.82	13.43	Peak Found	Peak Found	High	Peak Found	High	Peak Found	1
FALSE	High	Master Protein	F1QI68	5'-nucleotidase, cytosolic IB b [OS=Danio rerio]	0.003	3.058	2	1	1	1	364	40.9	7.06	1.75	1	0	1.167	0.948787	18.46	90.3	109.7	28.78	6.14	High	Peak Found	Peak Found	Peak Found	Peak Found	Peak Found	1
FALSE	High	Master Protein	Q6U7I5	neural adhesion molecule L1.1 [OS=Danio rerio]	0.003	3.057	1	1	2	1	1269	140.7	6.23	2.6	1	0	0.798	0.717988	2.65	111.2	88.8	22.55	14.59	Peak Found	Peak Found	Peak Found	Peak Found	High	High	1
FALSE	High	Master Protein	B0S784	receptor expression-enhancing protein [OS=Danio rerio]	0.003	3.015	7	1	4	1	184	20.9	7.08	0	1	0	1.428	0.109591	8.34	90.3	109.7	14.61	57.19	Not Found	High	High	Peak Found	High	High	1
FALSE	High	Master Protein	F1Q9Y2	Galectin [OS=Danio rerio]	0.003	3.013	7	1	2	1	135	15.4	4.87	0	1	0	1.107	0.992358	14.92	94.9	105.1	12.7	7.48	Peak Found	Peak Found	High	High	Peak Found	Peak Found	1
FALSE	High	Master Protein	Q6IQJ4	Tmed9 protein [OS=Danio rerio]	0.003	3.01	4	1	6	1	226	26.6	7.56	11.82	1	0	0.975	0.995255	2.15	98.6	101.4	6.08	3.63	High	High	High	High	High	High	1
FALSE	High	Master Protein	A0A0G2KGG9	Uncharacterized protein [OS=Danio rerio]	0.003	3.007	5	1	1	1	152	18.1	8.69	1.62	1	0	0.94	0.995255	18.17	104.1	95.9	8.31	9.25	High	Peak Found	Peak Found	Peak Found	Peak Found	Peak Found	1
FALSE	High	Master Protein	A0A0R4IB01	si:dkey-165e24.1 [OS=Danio rerio]	0.003	2.997	1	1	3	1	1137	129.5	7.14	6.66	1	0	0.976	0.995255	8.13	101.7	98.3	5.87	7.25	High	Peak Found	High	Peak Found	High	Peak Found	1
FALSE	High	Master Protein	Q1RLT0	S-adenosylmethionine synthase [OS=Danio rerio]	0.003	2.995	2	1	1	1	390	43	6.84	2.09	1	0	1.208	0.81669	2.11	90	110	4.54	3.68	High	Peak Found	Peak Found	Peak Found	Peak Found	Peak Found	1
FALSE	High	Master Protein	A8E7N5	vacuolar protein sorting 45 homolog (S. cerevisiae) [OS=Danio rerio]	0.003	2.985	2	1	1	1	568	64.9	8.51	0	1	0	0.922	0.995255	6.33	103.9	96.1	5.97	4.87	Peak Found	Peak Found	Peak Found	Not Found	Peak Found	High	1
FALSE	High	Master Protein	A0A0R4INZ9	crystallin, lambda 1 [OS=Danio rerio]	0.003	2.97	6	1	1	1	315	35.2	5.26	0	1	0	1.33	0.351221	32.61	85.8	114.2	22.83	7.82	Peak Found	Peak Found	Not Found	High	Peak Found	Not Found	1
FALSE	High	Master Protein	F1Q8K1	heat shock protein 12A [OS=Danio rerio]	0.003	2.946	2	1	1	1	671	75.1	7.05	0	1	0	0.893	0.992358	17.6	105.6	94.4	13.63	12.93	High	Peak Found	Peak Found	Peak Found	Peak Found	Peak Found	1
FALSE	High	Master Protein	F1QN72	Glutathione S-transferase omega 1 [OS=Danio rerio]	0.003	2.94	4	1	5	1	240	28	8.07	0	1	0	0.852	0.986291	1.07	107.2	92.8	3.66	2.49	High	High	High	High	Peak Found	High	1
FALSE	High	Master Protein	E9QI05	Synaptosomal-associated protein [OS=Danio rerio]	0.003	2.936	6	1	1	1	216	23.7	4.83	0	1	0								Not Found	Not Found	High	Not Found	Not Found	Not Found	1
FALSE	High	Master Protein	Q0VFW0	Ribosomal protein L22-like 1 [OS=Danio rerio]	0.003	2.916	10	1	1	1	126	14.8	9.44	0	1	0	0.883	0.992358	2.08	104	96	15.69	4.7	Peak Found	Peak Found	Peak Found	Peak Found	Peak Found	High	1
FALSE	High	Master Protein	A2BGP5	Elastase 3-like [OS=Danio rerio]	0.003	2.907	3	1	1	1	269	28.8	6.4	0	1	0	1.459	0.0755522	1.45	87.7	112.3	8.35	12.19	Peak Found	Peak Found	Peak Found	Peak Found	High	Peak Found	1
FALSE	High	Master Protein	Q6NV13	nudC nuclear distribution protein [OS=Danio rerio]	0.003	2.888	3	1	1	1	333	38.3	5.54	1.81	1	0	1.24	0.691912	3.18	87.7	112.3	3.37	3.59	Peak Found	Peak Found	Peak Found	High	Peak Found	Peak Found	1
FALSE	High	Master Protein	Q6GQN6	Acaa1 protein [OS=Danio rerio]	0.003	2.887	2	1	1	1	418	44	8.59	0	1	0	1.166	0.953519	12.29	85.2	114.8	9.34	13.01	Peak Found	Peak Found	Peak Found	High	Peak Found	Peak Found	1
FALSE	High	Master Protein	Q6DBU3	LOC553536 protein [OS=Danio rerio]	0.003	2.883	10	1	2	1	258	27.6	6.95	0	1	0	0.651	0.0371194	18.8	123.6	76.4	19.98	18.07	Peak Found	High	High	Peak Found	Peak Found	Peak Found	1
FALSE	High	Master Protein	F1Q9D8	Bridging integrator 2a [OS=Danio rerio]	0.003	2.875	2	1	1	1	463	52.4	5.41	0	1	0	0.879	0.992358	5.83	108.2	91.8	5.83	7.27	Peak Found	Peak Found	Peak Found	Peak Found	High	Peak Found	1
FALSE	High	Master Protein	Q7SZR9	Zgc:65780 [OS=Danio rerio]	0.003	2.873	2	1	1	1	319	35.1	6.3	1.65	1	0	0.954	0.995255	5.89	99.6	100.4	12.61	17.48	High	Peak Found	Peak Found	Peak Found	Peak Found	Peak Found	1
FALSE	High	Master Protein	F1RBK6	NADH dehydrogenase [ubiquinone] 1 alpha subcomplex subunit 6 [OS=Danio rerio]	0.003	2.871	13	1	1	1	128	15.1	9.92	0	1	0	0.988	0.999071	0.17	101.6	98.4	11.78	11.78	Peak Found	Peak Found	Peak Found	High	Peak Found	Peak Found	1
FALSE	High	Master Protein	F8W2P6	Glycerate kinase [OS=Danio rerio]	0.003	2.869	5	1	3	1	530	55.7	7.03	0	1	0	1.177	0.910562	37.45	74.8	125.2	22.17	48.25	Peak Found	High	Peak Found	High	High	Peak Found	1
FALSE	High	Master Protein	E7F365	NRDE-2, necessary for RNA interference, domain-containing [OS=Danio rerio]	0.003	2.852	1	1	4	1	1155	130.6	6.92	7.88	1	0								High	High	High	Peak Found	Peak Found	High	1
FALSE	High	Master Protein	F1R1R7	Coagulation factor XIII, A1 polypeptide b [OS=Danio rerio]	0.003	2.84	1	1	1	1	742	83.6	6	0	1	0	0.917	0.995255	12.17	101.6	98.4	4.35	12.99	Peak Found	Peak Found	Peak Found	High	Peak Found	Peak Found	1
FALSE	High	Master Protein	Q6PCR6	Zinc finger RNA-binding protein [OS=Danio rerio]	0.003	2.84	1	1	1	1	1074	116.5	9.09	0	1	0	100	4.12409e-16	0		200		12.59	Not Found	Not Found	Not Found	Peak Found	Peak Found	High	1
FALSE	High	Master Protein	B0UYR3	RNA-binding motif protein 39b [OS=Danio rerio]	0.003	2.839	5	1	3	1	243	27.7	11.6	0	1	0	0.812	0.808196	1.6	99.6	100.4	23.89	14.19	Peak Found	Peak Found	Peak Found	High	High	High	1
FALSE	High	Master Protein	A0A0R4INZ8	dihydrolipoamide acetyltransferase component of pyruvate dehydrogenase complex [OS=Danio rerio]	0.003	2.833	2	1	1	1	532	58.4	9.22	2.15	1	0	0.956	0.995255	15.06	104.7	95.3	1.17	5.08	Not Found	Peak Found	Peak Found	High	Peak Found	Peak Found	1
FALSE	High	Master Protein	Q6NWK3	Ran-binding protein 1 [OS=Danio rerio]	0.003	2.818	4	1	4	1	211	24.6	5.4	0	1	0	1.083	0.995255	2.38	95.7	104.3	13.57	1	High	High	High	High	Peak Found	Peak Found	1
FALSE	High	Master Protein	Q6IQ91	Zgc:86896 [OS=Danio rerio]	0.003	2.808	6	2	4	2	357	39.9	7.33	2.08	2	0	0.948	0.995255	8.75	100.4	99.6	12.92	3.22	High	High	Peak Found	High	Peak Found	Peak Found	1
FALSE	High	Master Protein	E7FH04	microtubule-associated protein [OS=Danio rerio]	0.003	2.799	2	1	1	1	406	42.5	9.76	0	1	0	0.904	0.995255	1.53	104.4	95.6	1.56	0.01	Peak Found	Peak Found	Peak Found	Not Found	High	Peak Found	1
FALSE	High	Master Protein	A0A140LH30	Dynamin-1-like protein [OS=Danio rerio]	0.003	2.788	3	1	3	1	715	79.5	6.51	0	1	0	1.261	0.59193	0.75	88.7	111.3	2.2	4.31	High	High	Peak Found	Peak Found	Peak Found	High	1
FALSE	High	Master Protein	A0A0G2KZ18	microtubule-associated protein [OS=Danio rerio]	0.003	2.784	1	1	2	1	1216	129.6	7.02	0	1	0	1.055	0.995255	10.77	92.6	107.4	25.21	7.71	Peak Found	Peak Found	High	Peak Found	High	Peak Found	1
FALSE	High	Master Protein	Q6DBY2	N-alpha-acetyltransferase 50 [OS=Danio rerio]	0.003	2.777	5	1	2	1	168	19.2	8.51	0	1	0	0.803	0.74479	12.48	110.9	89.1	7.68	12.17	High	High	Peak Found	Peak Found	Peak Found	Peak Found	1
FALSE	High	Master Protein	Q6NWC7	Srp72 protein [OS=Danio rerio]	0.003	2.772	3	1	3	1	669	74.2	8.82	0	1	0	0.823	0.877372	5.36	109.9	90.1	13.35	2.73	High	High	Peak Found	High	Peak Found	Peak Found	1
FALSE	High	Master Protein	Q6AXJ2	Eukaryotic translation initiation factor 3 subunit H-A [OS=Danio rerio]	0.003	2.768	3	1	1	1	335	38.6	5.81	1.83	1	0	1.219	0.76984	25.99	91.4	108.6	3.75	8.67	Not Found	Peak Found	Peak Found	High	Peak Found	Peak Found	1
FALSE	High	Master Protein	Q7T3H5	Glycerol-3-phosphate dehydrogenase [NAD(+)] [OS=Danio rerio]	0.003	2.756	5	1	2	1	349	38.2	7.12	0	1	0	1.035	0.995255	1.16	98.7	101.3	36.98	26.27	High	Peak Found	Peak Found	High	Peak Found	Peak Found	1
FALSE	High	Master Protein	Q6PBI3	COPS7A protein [OS=Danio rerio]	0.003	2.752	6	1	7	1	293	31.9	5.54	0	1	0	1.365	0.239614	48.47	80.8	119.2	42.06	7.7	High	High	Peak Found	High	Peak Found	High	1
FALSE	High	Master Protein	Q6DHN7	mitogen-activated protein kinase-activated protein kinase 5 [OS=Danio rerio]	0.003	2.742	2	1	2	1	471	53.9	7.21	1.65	1	0	1.226	0.73088	4.49	89.7	110.3	3.25	0.81	Peak Found	Peak Found	High	Peak Found	High	Peak Found	1
FALSE	High	Master Protein	Q803T6	SH3 domain-containing GRB2-like 2a, endophilin A1 [OS=Danio rerio]	0.003	2.729	5	1	1	1	347	39	5.47	0	1	0	1.546	0.0228014	10.21	81.7	118.3	15.52	9.07	Peak Found	Peak Found	High	Peak Found	Peak Found	Not Found	1
FALSE	High	Master Protein	A4IFY2	LOC799646 protein [OS=Danio rerio]	0.003	2.722	2	1	3	1	281	31.7	7.03	6.4	1	0	1.143	0.986291	0.71	100	100	18.3	14.43	High	High	Peak Found	High	Peak Found	Peak Found	1
FALSE	High	Master Protein	Q8JGL8	Type IX collagen alpha 2 [OS=Danio rerio]	0.003	2.721	2	1	1	1	690	65.6	9.22	0	1	0	1.059	0.995255	19.59	92.6	107.4	21.64	6.61	Peak Found	Peak Found	Peak Found	Peak Found	Peak Found	High	1
FALSE	High	Master Protein	A0A0R4IA89	si:ch211-203c5.3 [OS=Danio rerio]	0.003	2.716	1	1	1	1	1048	119.4	6.77	2.47	1	0								Peak Found	Peak Found	Peak Found	Peak Found	High	Peak Found	1
FALSE	High	Master Protein	B8A5M6	Protein disulfide-isomerase [OS=Danio rerio]	0.003	2.706	3	1	3	1	555	63.2	4.61	0	1	0	1.065	0.995255	1.37	94	106	3.85	3.93	High	High	Peak Found	Peak Found	High	Peak Found	1
FALSE	High	Master Protein	B0S5T2	novel protein similar to vertebrate limbic system-associated membrane protein (LSAMP) [OS=Danio rerio]	0.003	2.693	5	1	1	1	275	31.1	6.42	1.63	1	0	0.687	0.106331	2.06	117.3	82.7	10.08	6.65	Peak Found	Peak Found	High	Peak Found	Peak Found	Peak Found	1
FALSE	High	Master Protein	F1QXJ4	syntaxin-binding protein 3 [OS=Danio rerio]	0.003	2.692	2	1	2	1	590	67.3	7.74	0	1	0	100	4.12409e-16	0		200		15.32	Not Found	Not Found	Not Found	High	High	Peak Found	1
FALSE	High	Master Protein	F1R7J0	UDP-N-acetylhexosamine pyrophosphorylase-like protein 1 [OS=Danio rerio]	0.003	2.691	2	1	4	1	505	56.5	5.72	0	1	0	0.732	0.308625	6.22	104.4	95.6	28.68	19.96	Peak Found	High	High	Peak Found	High	High	1
FALSE	High	Master Protein	A5WWC4	calpain 8 [OS=Danio rerio]	0.004	2.672	5	2	2	1	700	79	5.38	1.73	2	0	0.933	0.995255	15.35	114.3	85.7	12.95	24.36	Not Found	Peak Found	Peak Found	High	Peak Found	Peak Found	1
FALSE	High	Master Protein	Q6DG86	Serine--pyruvate aminotransferase [OS=Danio rerio]	0.004	2.672	3	1	1	1	391	42.6	8.21	2.18	1	0	0.956	0.995255	6.35	102.3	97.7	12.63	11.87	Peak Found	Peak Found	High	Peak Found	Peak Found	Peak Found	1
FALSE	High	Master Protein	Q6PC37	Nucleoside diphosphate kinase [OS=Danio rerio]	0.004	2.668	8	1	1	1	153	17.2	5.6	0	1	0	0.65	0.0367872	9.24	126	74	14.42	14.55	Peak Found	Peak Found	Peak Found	Peak Found	High	Peak Found	1
FALSE	High	Master Protein	Q7SXP8	Mannose-1-phosphate guanyltransferase alpha-B [OS=Danio rerio]	0.004	2.668	4	1	2	1	422	47	7.25	0	1	0	1.02	0.995255	17.91	99	101	16.84	15.18	Peak Found	High	Peak Found	Peak Found	High	Peak Found	1
FALSE	High	Master Protein	F1QZP4	amine oxidase [OS=Danio rerio]	0.004	2.661	9	1	3	1	223	25.6	5.44	0	1	0	1.162	0.966148	9.96	92.5	107.5	13.33	8.46	Peak Found	Peak Found	High	High	High	Peak Found	1
FALSE	High	Master Protein	B8A5I7	single-stranded DNA-binding protein 1 [OS=Danio rerio]	0.004	2.66	10	1	1	1	146	16.6	9.79	0	1	0								Not Found	Not Found	Not Found	Not Found	High	Not Found	1
FALSE	High	Master Protein	A0A140LGM6	Filamin B [OS=Danio rerio]	0.004	2.652	2	1	1	1	992	105.7	6.2	0	1	0	0.797	0.712612	5.36	108	92	17.49	9.5	Peak Found	Peak Found	High	Peak Found	Peak Found	Peak Found	1
FALSE	High	Master Protein	E7F3G8	si:ch211-113j14.1 [OS=Danio rerio]	0.004	2.61	2	1	4	1	573	66	9.14	0	1	0	0.848	0.967963	3.57	107.3	92.7	5.57	2.57	High	High	High	Peak Found	High	Not Found	1
FALSE	High	Master Protein	A0A0R4IN90	dihydrolipoamide acetyltransferase component of pyruvate dehydrogenase complex [OS=Danio rerio]	0.004	2.601	2	1	1	1	490	51.7	8.63	2.02	1	0	0.965	0.995255	3.33	100.2	99.8	3.64	6.19	High	Peak Found	Peak Found	Peak Found	Peak Found	Peak Found	1
FALSE	High	Master Protein	Q7SXM7	U4/U6 small nuclear ribonucleoprotein Prp31 [OS=Danio rerio]	0.004	2.58	3	1	1	1	508	56.4	6.27	0	1	0	1.097	0.992358	17.78	96.5	103.5	3.32	20.29	Peak Found	Peak Found	Peak Found	Peak Found	Peak Found	High	1
FALSE	High	Master Protein	Q32Q48	Rbx1 protein [OS=Danio rerio]	0.004	2.563	7	1	1	1	122	13.8	7.03	0	1	0	0.01	4.12409e-16	0	98	102	5.41		Peak Found	High	Peak Found	Peak Found	Not Found	Not Found	1
FALSE	High	Master Protein	Q6PFS7	ubiquitin-like-conjugating enzyme ATG3 [OS=Danio rerio]	0.004	2.56	5	1	2	1	317	35.7	4.67	0	1	0	1.4	0.162337	2.26	82.1	117.9	12.97	11.41	Peak Found	High	High	Peak Found	Peak Found	Peak Found	1
FALSE	High	Master Protein	F1Q6S6	OTU deubiquitinase, ubiquitin aldehyde-binding 1a [OS=Danio rerio]	0.004	2.56	6	1	1	1	217	25.2	5.26	0	1	0	1.073	0.995255	17.83	93.2	106.8	22.24	9.36	Peak Found	Peak Found	Peak Found	Peak Found	High	Peak Found	1
FALSE	High	Master Protein	Q6P3J9	Adenosine kinase a [OS=Danio rerio]	0.004	2.523	2	1	4	1	359	40.2	5.88	7.25	1	0	0.997	0.998013	8.68	100.1	99.9	4.1	19.07	High	High	Peak Found	High	High	Peak Found	1
FALSE	High	Master Protein	Q0D290	Zgc:153593 [OS=Danio rerio]	0.004	2.519	4	1	6	1	185	20.9	7.83	12.06	1	0	1.107	0.992358	5.8	94.9	105.1	4.25	10.01	High	High	High	High	High	High	1
FALSE	High	Master Protein	Q6DGJ1	Grifin [OS=Danio rerio]	0.004	2.496	13	1	3	1	139	16.3	5.8	0	1	0	0.93	0.995255	4.65	105.2	94.8	8.28	5.72	High	High	Peak Found	Peak Found	High	Peak Found	1
FALSE	High	Master Protein	F1QRV5	UDP-glucuronosyltransferase [OS=Danio rerio]	0.004	2.488	2	1	1	1	527	60.8	7.49	0	1	0								Not Found	Not Found	Not Found	Not Found	High	Not Found	1
FALSE	High	Master Protein	Q9I9L7	Caspa protein [OS=Danio rerio]	0.004	2.482	2	1	1	1	383	43.9	6.76	1.95	1	0	1.121	0.992358	2.18	94.3	105.7	2.01	6.28	Peak Found	Peak Found	Peak Found	Peak Found	Peak Found	High	1
FALSE	High	Master Protein	E9QI17	carnitine palmitoyltransferase 1Ab (liver) [OS=Danio rerio]	0.004	2.471	2	1	1	1	775	88.8	8.66	0	1	0	1.024	0.995255	18.64	96.4	103.6	6.65	12.57	Peak Found	Peak Found	Peak Found	Peak Found	High	Peak Found	1
FALSE	High	Master Protein	B0R0V8	ATPase, H+-transporting, lysosomal V1 subunit H [OS=Danio rerio]	0.004	2.464	3	1	1	1	481	55.1	6.42	0	1	0	0.942	0.995255	15.98	103	97	10.86	9.03	Peak Found	Peak Found	Peak Found	High	Peak Found	Peak Found	1
FALSE	High	Master Protein	Q6P3I0	HEAT repeat-containing 3 [OS=Danio rerio]	0.004	2.452	2	1	1	1	682	73.9	5.26	0	1	0	0.624	0.0142942	52.24	106.1	93.9	8.62	33.18	Peak Found	Peak Found	High	Peak Found	Not Found	Peak Found	1
FALSE	High	Master Protein	F1R5X4	collagen, type XI, alpha 2 [OS=Danio rerio]	0.004	2.45	0	1	2	1	1721	171.2	6.74	4.55	1	0	3.413	4.12409e-16	40.85	57.7	142.3	99.26	51.15	Peak Found	Peak Found	Peak Found	High	High	Peak Found	1
FALSE	High	Master Protein	Q08C33	Isochorismatase domain-containing protein 1 [OS=Danio rerio]	0.004	2.394	4	1	1	1	283	31.3	7.46	1.66	1	0	0.886	0.992358	11.29	104.8	95.2	7.95	9.69	High	Peak Found	Peak Found	Not Found	Peak Found	Peak Found	1
FALSE	High	Master Protein	Q8JGR6	Nuclear cap-binding protein subunit 2 [OS=Danio rerio]	0.004	2.394	10	1	1	1	155	17.9	8.73	0	1	0								Peak Found	Peak Found	High	Peak Found	Peak Found	Peak Found	1
FALSE	High	Master Protein	E7FBD5	IQ motif-containing GTPase-activating protein 1 [OS=Danio rerio]	0.004	2.387	1	1	4	1	1655	188.4	5.94	0	1	0	0.975	0.995255	12.94	101.3	98.7	6.97	17.03	Peak Found	High	Peak Found	High	High	High	1
FALSE	High	Master Protein	A4JYG8	Cntn2 [OS=Danio rerio]	0.004	2.386	3	1	1	1	576	63	7.37	0	1	0	0.101	4.12409e-16	7.58	102.4	97.6	9.87		Peak Found	Not Found	High	Not Found	Not Found	Peak Found	1
FALSE	High	Master Protein	Q6NYB4	Putative nucleotidyltransferase MAB21L1 [OS=Danio rerio]	0.004	2.377	2	1	1	1	359	41	8.65	0	1	0	1.187	0.89201	10.88	93.9	106.1	5.9	10.76	High	Peak Found	Peak Found	Peak Found	Peak Found	Peak Found	1
FALSE	High	Master Protein	F1R9X9	complement component c3a, duplicate 3 [OS=Danio rerio]	0.005	2.366	1	1	1	1	1651	184.7	6.58	0	1	0	0.985	0.996856	11.28	100.8	99.2	2.12	6.69	Peak Found	Peak Found	High	Peak Found	Peak Found	Peak Found	1
FALSE	High	Master Protein	A0A0R4IRW6	Putative oxidoreductase GLYR1 [OS=Danio rerio]	0.005	2.366	4	1	1	1	350	38.5	8.44	0	1	0								Not Found	Not Found	High	Not Found	Not Found	Not Found	1
FALSE	High	Master Protein	F1RBY1	A kinase (PRKA) anchor protein 1b [OS=Danio rerio]	0.005	2.363	3	1	2	1	760	81.6	5	0	1	0	100	4.12409e-16	0	122.7	77.3		35.33	Not Found	High	Peak Found	Peak Found	Peak Found	High	1
FALSE	High	Master Protein	Q1RM52	Zgc:136439 [OS=Danio rerio]	0.005	2.355	5	1	3	1	274	31.2	6.77	0	1	0	1.449	0.0860623	25.49	85.5	114.5	25.28	10.5	Peak Found	Peak Found	Peak Found	High	High	High	1
FALSE	High	Master Protein	Q7ZWJ7	60S ribosomal protein L34 [OS=Danio rerio]	0.005	2.344	6	1	1	1	117	13.4	11.47	1.84	1	0	1	0.995255	1.46	99.5	100.5	24.68	1.12	Peak Found	High	Peak Found	Peak Found	Peak Found	Peak Found	1
FALSE	High	Master Protein	X1WHF0	Oxidative stress-responsive 1a [OS=Danio rerio]	0.005	2.343	11	1	2	1	208	23.2	6.29	0	1	0	1.196	0.872607	17.95	91.1	108.9	5.19	11.88	Peak Found	Peak Found	Peak Found	High	Peak Found	Peak Found	1
FALSE	High	Master Protein	E7F022	xanthine dehydrogenase [OS=Danio rerio]	0.005	2.333	1	1	1	1	1351	148.1	6.55	0	1	0								Peak Found	Peak Found	Peak Found	High	Peak Found	Peak Found	1
FALSE	High	Master Protein	A8BB68	cDNA, clone cssl:d0348 [OS=Danio rerio]	0.005	2.325	2	1	4	1	542	60.4	8.24	1.62	1	0	0.709	0.185255	2.98	117	83	5.4	2.55	High	High	High	High	Peak Found	Peak Found	1
FALSE	High	Master Protein	F1RAP6	Serpin peptidase inhibitor, clade F (alpha-2 antiplasmin, pigment epithelium-derived factor), member 2b [OS=Danio rerio]	0.005	2.311	4	1	2	1	480	53	5.19	0	1	0	0.95	0.995255	6.17	103.9	96.1	9.13	4.05	High	High	Peak Found	Peak Found	Peak Found	Peak Found	1
FALSE	High	Master Protein	Q801Y4	Cellular retinoic acid binding protein type II [OS=Danio rerio]	0.005	2.298	6	1	2	1	142	15.8	5.36	0	1	0								High	Not Found	High	Not Found	Not Found	Not Found	1
FALSE	High	Master Protein	A5WVS1	Transmembrane protein 232 [OS=Danio rerio]	0.005	2.296	1	1	1	1	605	70	8.76	1.91	1	0								Peak Found	High	Peak Found	Peak Found	Peak Found	Peak Found	1
FALSE	High	Master Protein	Q803K6	Tbcb protein [OS=Danio rerio]	0.005	2.294	4	1	1	1	246	27.5	5.19	1.72	1	0								Not Found	Not Found	High	Not Found	Not Found	Not Found	1
FALSE	High	Master Protein	E7FC59	Phosphatase and tensin homolog A [OS=Danio rerio]	0.005	2.288	2	1	1	1	467	54.3	7.24	1.72	1	0	1.065	0.995255	9.36	96.8	103.2	8.82	3.89	Peak Found	Peak Found	Peak Found	Peak Found	Peak Found	High	1
FALSE	High	Master Protein	Q6NYG8	Dihydropyrimidine dehydrogenase [NADP(+)] [OS=Danio rerio]	0.005	2.287	1	1	1	1	1022	110.9	7.24	0	1	0								Not Found	Not Found	Not Found	Not Found	High	Not Found	1
FALSE	High	Master Protein	Q6PBV6	H/ACA ribonucleoprotein complex subunit 2-like protein [OS=Danio rerio]	0.005	2.283	13	1	2	1	150	16.7	8.82	0	1	0	1.128	0.987473	15.07	95.8	104.2	14.51	9.8	High	Peak Found	Peak Found	High	Peak Found	Peak Found	1
FALSE	High	Master Protein	E7EZS5	Transcriptional adapter [OS=Danio rerio]	0.005	2.275	2	1	1	1	445	51.9	7.61	1.6	1	0								Peak Found	High	Peak Found	Peak Found	Peak Found	Peak Found	1
FALSE	High	Master Protein	E7F5G8	aminoadipate aminotransferase [OS=Danio rerio]	0.006	2.266	3	1	5	1	394	43.9	7.81	0	1	0	1.053	0.995255	0.43	92.6	107.4	9.1	7.79	Peak Found	High	High	High	High	High	1
FALSE	High	Master Protein	X1WEJ6	Nodal modulator [OS=Danio rerio]	0.006	2.266	2	1	1	1	1208	132.4	5.29	0	1	0	0.723	0.256412	0.64	98.3	101.7	28.03	24.28	Peak Found	Peak Found	Peak Found	Peak Found	Peak Found	High	1
FALSE	High	Master Protein	E7FFN0	SLIT and NTRK-like family, member 5b [OS=Danio rerio]	0.006	2.249	2	1	3	1	856	96	5.87	0	1	0	1.091	0.995255	5.39	93.1	106.9	11.62	3.48	High	Peak Found	High	Peak Found	Peak Found	Peak Found	1
FALSE	High	Master Protein	Q6IWJ1	Cellular retinoic acid-binding protein 1b [OS=Danio rerio]	0.006	2.234	7	1	1	1	137	15.7	7.75	0	1	0	0.856	0.986291	7.13	106.5	93.5	8.08	6.86	Peak Found	Peak Found	High	Peak Found	Peak Found	Peak Found	1
FALSE	High	Master Protein	A0A0R4IHV6	G protein pathway suppressor 1 [OS=Danio rerio]	0.006	2.233	2	1	1	1	505	57.1	6.7	0	1	0	0.893	0.992358	17.54	104.5	95.5	18.08	4.81	Peak Found	Peak Found	Peak Found	High	Peak Found	Peak Found	1
FALSE	High	Master Protein	F1QVS8	Myosin-binding protein C, cardiac [OS=Danio rerio]	0.006	2.212	1	1	1	1	1263	142	6.74	0	1	0	0.852	0.986291	0	108	92			High	Not Found	Not Found	Peak Found	Not Found	Not Found	1
FALSE	High	Master Protein	Q6DEI0	phospholipid transfer protein [OS=Danio rerio]	0.006	2.197	2	1	1	1	486	54.4	6.46	0	1	0	0.848	0.969456	4.02	104.3	95.7	9.37	12.94	High	Peak Found	Peak Found	Peak Found	Peak Found	Peak Found	1
FALSE	High	Master Protein	E7F981	Nucleoporin 98 [OS=Danio rerio]	0.006	2.194	1	1	3	1	1815	195.9	5.76	0	1	0	0.714	0.207505	5.98	116.2	83.8	1.7	8.2	High	High	Peak Found	Peak Found	Peak Found	High	1
FALSE	High	Master Protein	Q6DHK1	NAD(P)H-hydrate epimerase [OS=Danio rerio]	0.006	2.185	4	1	3	1	283	30.9	7.31	0	1	0	1.197	0.872607	1.91	91.6	108.4	9.39	1.29	High	Peak Found	Peak Found	Peak Found	High	High	1
FALSE	High	Master Protein	A0A0R4IH84	26S proteasome non-ATPase regulatory subunit 11B [OS=Danio rerio]	0.006	2.184	3	1	1	1	424	47.7	6.18	0	1	0	0.99	0.999592	10.23	100.5	99.5	7.23	6.41	Peak Found	Peak Found	High	Peak Found	Peak Found	Peak Found	1
FALSE	High	Master Protein	Q6NY24	Phospholipid scramblase [OS=Danio rerio]	0.006	2.167	2	1	4	1	314	34.6	6.21	6.99	1	0	0.01	4.12409e-16	0	200		7.44		High	High	High	High	Peak Found	Peak Found	1
FALSE	High	Master Protein	Q7ZUJ3	Mitochondrial pyruvate carrier [OS=Danio rerio]	0.006	2.152	6	1	1	1	127	14.5	10.27	0	1	0	0.755	0.43706	3.51	115.3	84.7	7.91	5.09	High	Peak Found	Peak Found	Peak Found	Peak Found	Peak Found	1
FALSE	High	Master Protein	A7MBR3	Pdzk1l protein [OS=Danio rerio]	0.006	2.138	3	1	1	1	567	60.5	5.99	0	1	0	0.747	0.390249	81.68	109.1	90.9	2.44	12.89	High	Not Found	Peak Found	Peak Found	Peak Found	Not Found	1
FALSE	High	Master Protein	Q6IQG3	Farnesyltransferase, CAAX box, beta [OS=Danio rerio]	0.006	2.128	3	1	4	1	419	46.4	6.38	0	1	0	1.16	0.966582	5.61	89.7	110.3	8.41	3.57	High	Peak Found	Peak Found	High	High	High	1
FALSE	High	Master Protein	Q4VBR7	Glycylpeptide N-tetradecanoyltransferase [OS=Danio rerio]	0.006	2.124	3	1	1	1	487	55.7	7.18	0	1	0	1.029	0.995255	19.27	97.9	102.1	1.78	20.54	Peak Found	Peak Found	Peak Found	Peak Found	High	Peak Found	1
FALSE	High	Master Protein	B0R023	NEDD8 [OS=Danio rerio]	0.006	2.123	18	1	2	1	80	9.1	6.55	2.15	1	0								Peak Found	Peak Found	Peak Found	High	Peak Found	High	1
FALSE	High	Master Protein	Q6IQT4	COP9 signalosome complex subunit 2 [OS=Danio rerio]	0.006	2.119	3	1	1	1	443	51.5	5.47	0	1	0	100	4.12409e-16	0		200		1.58	Not Found	Not Found	Not Found	Not Found	Peak Found	High	1
FALSE	High	Master Protein	Q4G0A1	U2af1 protein [OS=Danio rerio]	0.006	2.106	3	1	1	1	250	28.5	9.07	0	1	0	1.224	0.740265	5.7	94.5	105.5	6.15	10.51	Peak Found	Peak Found	Peak Found	Peak Found	Peak Found	High	1
FALSE	High	Master Protein	E7F520	T-cell lymphoma invasion and metastasis 1b [OS=Danio rerio]	0.006	2.1	1	1	2	1	1562	174.8	5.96	0	1	0	0.482	3.92454e-06	4.15	135	65	33.77	16.56	Peak Found	Peak Found	Peak Found	Peak Found	High	High	1
FALSE	High	Master Protein	E7FCP7	si:ch73-12o23.1 [OS=Danio rerio]	0.006	2.091	2	1	4	1	956	107.9	5.52	0	1	0	1.033	0.995255	24.39	98.4	101.6	16.62	5.23	High	High	Peak Found	High	High	Peak Found	1
FALSE	High	Master Protein	Q6P3M1	Mitogen-activated protein kinase [OS=Danio rerio]	0.006	2.086	4	1	1	1	361	41.4	5.4	0	1	0	1.084	0.995255	11.19	91.5	108.5	6.47	12.68	Peak Found	High	Peak Found	Peak Found	Peak Found	Peak Found	1
FALSE	High	Master Protein	Q7ZU43	Carboxypeptidase, vitellogenic-like [OS=Danio rerio]	0.006	2.074	3	1	1	1	478	54.5	6.21	0	1	0	0.863	0.986291	10.08	107.3	92.7	20.1	5.66	Peak Found	High	Peak Found	Peak Found	Peak Found	Peak Found	1
FALSE	High	Master Protein	X1WC16	Transmembrane protein 125b [OS=Danio rerio]	0.006	2.063	6	1	1	1	217	23.7	10.32	0	1	0	0.896	0.992358	9.1	105.5	94.5	4.64	5.09	Peak Found	High	Peak Found	Peak Found	Peak Found	Peak Found	1
FALSE	High	Master Protein	B1H1M3	Prosc protein [OS=Danio rerio]	0.006	2.06	6	1	2	1	283	31.7	8.22	0	1	0	1.263	0.585082	0.44	93.9	106.1	10.62	20.38	High	Peak Found	Peak Found	High	Peak Found	Peak Found	1
FALSE	High	Master Protein	Q7SYI9	Zgc:66475 [OS=Danio rerio]	0.006	2.056	3	1	4	1	516	59.4	8.63	0	1	0	1.016	0.995255	1.71	98.9	101.1	6.24	7.11	Peak Found	High	High	High	High	Peak Found	1
FALSE	High	Master Protein	E9QDN9	Glycoprotein (transmembrane) nmb [OS=Danio rerio]	0.006	2.051	2	1	1	1	560	62.4	6.68	0	1	0	1.292	0.468912	11.38	95.6	104.4	23.39	12.69	Peak Found	Peak Found	Peak Found	Peak Found	Peak Found	High	1
FALSE	High	Master Protein	Q7ZVB1	Charged multivesicular body protein 1b [OS=Danio rerio]	0.007	2.036	6	1	2	1	199	22	8.09	0	1	0	1.126	0.992358	9.71	94.1	105.9	6.05	2.17	Peak Found	Peak Found	High	Peak Found	Peak Found	High	1
FALSE	High	Master Protein	Q566X7	Npm4 protein [OS=Danio rerio]	0.007	2.023	9	1	1	1	307	33.8	5.17	0	1	0	100	4.12409e-16	0		200			Not Found	Not Found	Not Found	High	Not Found	Not Found	1
FALSE	High	Master Protein	Q5RH28	inter-alpha-trypsin inhibitor heavy chain 2 [OS=Danio rerio]	0.007	2.008	1	1	1	1	754	85.2	8.92	0	1	0	0.01	4.12409e-16	0	95.4	104.6	10.35		High	Peak Found	Peak Found	Peak Found	Not Found	Not Found	1
FALSE	High	Master Protein	Q502T9	Zgc:92746 protein [OS=Danio rerio]	0.007	2.006	5	1	4	1	266	29.4	5.86	0	1	0	1.089	0.995255	1.99	96.1	103.9	4.59	2.97	High	Peak Found	High	High	High	Peak Found	1
FALSE	High	Master Protein	Q7ZUY0	SET nuclear proto-oncogene a [OS=Danio rerio]	0.007	2.002	5	1	1	1	269	31	4.26	2.3	1	0	1.736	0.00101747	24.47	79.7	120.3	10.58	17.1	High	Not Found	Peak Found	Peak Found	Peak Found	Peak Found	1
FALSE	High	Master Protein	Q7SY42	TRAF2 and NCK interacting kinase a [OS=Danio rerio]	0.008	1.988	1	1	1	1	1303	147.7	7.43	0	1	0	0.912	0.995255	2.4	104.4	95.6	3.52	11.96	Peak Found	Peak Found	High	Peak Found	Peak Found	Peak Found	1
FALSE	High	Master Protein	Q6P0H6	COP9 signalosome complex subunit 4 [OS=Danio rerio]	0.008	1.978	3	1	1	1	406	46.3	5.83	0	1	0	0.01	4.12409e-16	0	200				High	Not Found	Not Found	Not Found	Not Found	Not Found	1
FALSE	High	Master Protein	F1R4I7	Sorcin [OS=Danio rerio]	0.008	1.967	6	1	2	1	190	21.4	5.3	0	1	0	0.886	0.992358	21.64	104.8	95.2	15.64	3.6	Peak Found	High	Peak Found	Not Found	Peak Found	High	1
FALSE	High	Master Protein	A0A0R4IG18	GMP reductase [OS=Danio rerio]	0.008	1.966	4	1	1	1	291	31.3	6.83	0	1	0								Not Found	Not Found	Not Found	High	Not Found	Not Found	1
FALSE	High	Master Protein	A5WWB7	Myosin-binding protein C, slow type [OS=Danio rerio]	0.008	1.955	1	1	1	1	1147	129.1	6.42	0	1	0	0.704	0.169446	5.53	117.4	82.6	18.99	8.84	Peak Found	Peak Found	Peak Found	Peak Found	High	Peak Found	1
FALSE	High	Master Protein	A0A0R4IHP4	Down syndrome cell adhesion molecule-like 1 [OS=Danio rerio]	0.008	1.929	1	1	5	1	1170	126.9	8.69	0	1	0	0.99	0.999441	0.19	103.3	96.7	3.75	4.8	High	High	High	High	Peak Found	High	1
FALSE	High	Master Protein	F1QKB8	si:dkey-24l11.2 [OS=Danio rerio]	0.008	1.915	3	1	1	1	440	50.7	5.74	0	1	0	0.739	0.351705	11.03	115	85	10.43	6.14	Peak Found	Peak Found	High	Peak Found	Peak Found	Peak Found	1
FALSE	High	Master Protein	F1QVN7	intraflagellar transport 88 homolog [OS=Danio rerio]	0.008	1.895	4	1	1	1	855	97	6.43	0	1	0	1	0.995255	72.8	100	100	75.2	16.75	Not Found	Peak Found	High	Not Found	Peak Found	Peak Found	1
FALSE	High	Master Protein	Q1LWD1	Novel protein similar to vertebrate sirtuin (Silent mating type information regulation 2 homolog) 2 (S. cerevisiae) (SIRT2) [OS=Danio rerio]	0.008	1.889	2	1	2	1	373	41	7.53	4.23	1	0								Peak Found	Peak Found	Peak Found	High	High	Peak Found	1
FALSE	High	Master Protein	Q803Z4	ELA2 protein [OS=Danio rerio]	0.008	1.882	7	1	1	1	271	29.3	8.02	0	1	0	0.745	0.377061	3.81	123.5	76.5	13.06	12.21	High	Peak Found	Peak Found	Peak Found	Peak Found	Peak Found	1
FALSE	High	Master Protein	B8A4S4	collagen, type XVII, alpha 1a [OS=Danio rerio]	0.008	1.871	1	1	2	1	1408	139.2	8.48	0	1	0	1.044	0.995255	24.59	97.9	102.1	12.84	7.3	High	Peak Found	High	Peak Found	Peak Found	Peak Found	1
FALSE	High	Master Protein	E9QEK9	anterior gradient 1 [OS=Danio rerio]	0.009	1.853	17	1	4	1	105	12.1	8.21	0	1	0	100	4.12409e-16	0	102	98		11.69	Not Found	High	High	High	High	Peak Found	1
FALSE	High	Master Protein	F1R7N7	MGA, MAX dimerization protein a [OS=Danio rerio]	0.009	1.836	1	1	1	1	2735	297.7	6.9	0	1	0	0.853	0.986291	3.84	105.7	94.3	3.02	6.58	Peak Found	Peak Found	High	Peak Found	Peak Found	Peak Found	1
FALSE	High	Master Protein	M9MMA4	immunoglobulin superfamily, member 3 [OS=Danio rerio]	0.009	1.832	1	1	1	1	1042	116.9	5.87	0	1	0								Not Found	Not Found	Not Found	High	Not Found	Not Found	1
FALSE	High	Master Protein	Q1L990	Protein C19orf12 homolog [OS=Danio rerio]	0.009	1.831	26	1	1	1	141	14.7	5.76	0	1	0								Not Found	Not Found	Not Found	Not Found	Not Found	High	1
FALSE	High	Master Protein	Q90YM2	Cell adhesion molecule PCAM [OS=Danio rerio]	0.009	1.828	1	1	1	1	1031	111.4	4.69	0	1	0	1.011	0.995255	15.29	99.3	100.7	4.4	8.96	Not Found	Peak Found	Peak Found	High	Peak Found	Peak Found	1
FALSE	Medium	Master Protein	A0A0G2L0N2	Leucine-rich repeat-containing 1 [OS=Danio rerio]	0.01	1.806	3	1	2	1	438	48.7	4.7	0	1	0	0.867	0.986291	13.56	112.4	87.6	19.38	34.87	Peak Found	High	Peak Found	High	Peak Found	Peak Found	1
TRUE	Medium	Master Protein	E7F8T5	si:ch73-106l15.2 [OS=Danio rerio]	0.01	1.805	4	1	3	1	387	44.9	5.81	0	1	0	0.368	1.29201e-11	19.54	126.8	73.2	34.6	59.59	Peak Found	High	High	High	Peak Found	Not Found	1
FALSE	Medium	Master Protein	F1QY10	keratin 222 [OS=Danio rerio]	0.012	1.792	3	1	1	1	314	36.4	5.72	1.95	1	0	0.928	0.995255	5.62	102.6	97.4	4.6	3.27	High	Peak Found	Peak Found	Peak Found	Peak Found	Not Found	1
TRUE	Medium	Master Protein	Q503X5	adipocyte fatty acid-binding protein [OS=Danio rerio]	0.012	1.79	7	1	1	1	134	15.2	5.22	1.86	1	0	0.099	4.12409e-16	7.17	103.1	96.9	6.5		Peak Found	Peak Found	Not Found	High	Not Found	Not Found	1
FALSE	Medium	Master Protein	E9QCP2	Methionine adenosyltransferase 2 subunit beta [OS=Danio rerio]	0.012	1.769	4	1	1	1	334	37.8	6.52	0	1	0	1.005	0.995255	2.04	99.5	100.5	5.69	0.58	High	Peak Found	Peak Found	Peak Found	Peak Found	Not Found	1
FALSE	Medium	Master Protein	I3ITK2	ARP10 actin-related protein 10 homolog [OS=Danio rerio]	0.012	1.762	5	1	3	1	243	26.9	5.9	0	1	0	1.178	0.910562	20.33	99.9	100.1	13.1	17.77	Peak Found	Peak Found	Peak Found	High	High	High	1
FALSE	Medium	Master Protein	A9JTF7	Zgc:175108 protein [OS=Danio rerio]	0.012	1.758	2	1	11	1	761	87.2	7.21	0	1	0	1.34	0.314067	6.1	88.8	111.2	16.06	9.46	High	High	High	High	High	High	1
FALSE	Medium	Master Protein	F1QKF2	Calcium-transporting ATPase [OS=Danio rerio]	0.012	1.741	2	1	2	1	1174	129.7	5.73	0	1	0	1.095	0.992358	19.49	93	107	13.78	3.9	Peak Found	Peak Found	Peak Found	Peak Found	High	High	1
FALSE	Medium	Master Protein	Q6P268	phosducin-like protein 3 [OS=Danio rerio]	0.012	1.739	4	1	1	1	239	27.6	4.64	0	1	0	1.038	0.995255	15.03	101.8	98.2	4.72	6.29	Not Found	Peak Found	Peak Found	High	Peak Found	Peak Found	1
FALSE	Medium	Master Protein	E7FAM5	E3 ubiquitin-protein ligase TRIM71 [OS=Danio rerio]	0.012	1.735	1	1	3	1	824	90.6	6.86	0	1	0	0.951	0.995255	13.59	102.5	97.5	13.15	21.39	High	Peak Found	High	Peak Found	High	Peak Found	1
FALSE	Medium	Master Protein	F1Q6G8	Sodium/potassium-transporting ATPase subunit beta [OS=Danio rerio]	0.012	1.71	5	1	1	1	317	36.8	8.1	0	1	0	1.235	0.710437	2.62	89.5	110.5	10.29	3.67	High	Peak Found	Peak Found	Peak Found	Peak Found	Peak Found	1
FALSE	Medium	Master Protein	Q6DEJ3	Zgc:101071 [OS=Danio rerio]	0.012	1.709	3	1	1	1	697	77.6	7.72	0	1	0	1	0.995255	7412.26	160.8	39.2			High	Not Found	Not Found	Not Found	Not Found	Peak Found	1
FALSE	Medium	Master Protein	E7F0U9	Ribosomal protein S19-binding protein 1 [OS=Danio rerio]	0.012	1.702	9	1	2	1	135	15.7	10.26	0	1	0	0.83	0.89201	1.29	109.1	90.9	3.31	3.77	High	Peak Found	Peak Found	Peak Found	Peak Found	High	1
FALSE	Medium	Master Protein	Q5TZ72	Phosphoribosylformylglycinamidine synthase [OS=Danio rerio]	0.013	1.7	1	1	1	1	1314	142.4	5.4	0	1	0	0.861	0.986291	1.42	110.8	89.2	7.3	4.28	Peak Found	Peak Found	Peak Found	High	Peak Found	Peak Found	1
FALSE	Medium	Master Protein	Q0P3Z4	troponin I, skeletal, slow c [OS=Danio rerio]	0.013	1.699	8	1	1	1	199	22.6	9.45	0	1	0	1.149	0.986291	8.15	93.1	106.9	11.02	3.22	Peak Found	Peak Found	Peak Found	Peak Found	High	Peak Found	1
TRUE	Medium	Master Protein	X1WCH2	si:dkey-1f12.3 [OS=Danio rerio]	0.014	1.684	1	1	1	1	1969	219.7	7.72	1.66	1	0	0.642	0.0287683	2.25	125.2	74.8	10.41	7.04	High	Peak Found	Peak Found	Peak Found	Peak Found	Peak Found	1
FALSE	Medium	Master Protein	A0A0R4I9J2	si:ch1073-13h15.3 [OS=Danio rerio]	0.014	1.675	2	1	1	1	614	69.6	8.91	0	1	0	0.895	0.992358	0.4	97.8	102.2	16.71	9.17	Peak Found	High	Peak Found	Peak Found	Peak Found	Peak Found	1
TRUE	Medium	Master Protein	Q5BJA2	NADH dehydrogenase (ubiquinone) 1 alpha subcomplex, 5 [OS=Danio rerio]	0.014	1.674	7	1	3	1	116	13.2	8.12	3.51	1	0	0.087	4.12409e-16	4.88	112.7	87.3	2.1		Not Found	High	High	Not Found	Not Found	High	1
FALSE	Medium	Master Protein	Q7ZTY8	hydroxysteroid (11-beta) dehydrogenase 1-like a [OS=Danio rerio]	0.014	1.671	3	1	1	1	208	23.3	6.3	0	1	0	1.478	0.0587358	22.43	78.4	121.6	26.06	10.9	Peak Found	Peak Found	Peak Found	High	Peak Found	Peak Found	1
FALSE	Medium	Master Protein	F1RDU8	si:dkey-65b12.6 [OS=Danio rerio]	0.015	1.66	0	1	1	1	2786	304.4	5.72	0	1	0								High	Not Found	Not Found	Not Found	Not Found	Not Found	1
FALSE	Medium	Master Protein	Q7ZVZ4	UPF1 regulator of nonsense transcripts homolog (Yeast) [OS=Danio rerio]	0.015	1.658	1	1	3	1	1100	122	6.74	0	1	0	0.991	0.999746	1.49	101	99	17.53	3.39	Peak Found	High	High	Peak Found	Peak Found	High	1
FALSE	Medium	Master Protein	E7FA22	si:ch211-251p5.5 [OS=Danio rerio]	0.015	1.65	6	1	1	1	173	19.9	8.76	0	1	0	0.836	0.910562	3.13	109	91	9.17	5.33	Peak Found	Peak Found	High	Peak Found	Peak Found	Peak Found	1
FALSE	Medium	Master Protein	A0A140LFS1	si:ch211-126c2.4 [OS=Danio rerio]	0.015	1.636	1	1	1	1	954	104.5	5.88	1.67	1	0	0.897	0.992358	26.11	91.5	108.5	22.09	11.57	Peak Found	Peak Found	Peak Found	Peak Found	Not Found	High	1
FALSE	Medium	Master Protein	F1QBY1	Nipped-B-like protein B [OS=Danio rerio]	0.015	1.627	0	1	3	1	2876	326.7	8.54	0	1	0	0.955	0.995255	10.34	100.4	99.6	7.46	9.58	Peak Found	Peak Found	High	Peak Found	High	High	1
FALSE	Medium	Master Protein	Q6P100	SMEK homolog 2, suppressor of mek1 (Dictyostelium) [OS=Danio rerio]	0.015	1.622	2	1	1	1	778	89.1	4.79	0	1	0	0.977	0.995255	19.4	97.7	102.3	6.78	16.56	Peak Found	Peak Found	Peak Found	Peak Found	Peak Found	High	1
FALSE	Medium	Master Protein	B8A5L1	si:dkey-245p14.7 [OS=Danio rerio]	0.015	1.62	1	1	3	1	1867	205.9	7.11	0	1	0	0.921	0.995255	24.05	99.8	100.2	38.01	6.54	High	Peak Found	High	Peak Found	High	Peak Found	1
FALSE	Medium	Master Protein	E7FEN9	si:dkey-225n22.4 [OS=Danio rerio]	0.015	1.612	2	1	2	1	954	98.3	6.71	0	1	0								Not Found	Not Found	Not Found	Not Found	High	High	1
FALSE	Medium	Master Protein	E9QF30	si:dkey-82j4.2 [OS=Danio rerio]	0.015	1.597	1	1	1	1	1027	115.3	6.27	0	1	0	1.113	0.992358	19.06	94.7	105.3	10.65	7	Peak Found	Peak Found	Peak Found	High	Peak Found	Peak Found	1
FALSE	Medium	Master Protein	E7FCZ9	wu:fc75a09 [OS=Danio rerio]	0.015	1.594	5	1	1	1	237	27.6	5.54	0	1	0	1.182	0.898956	6.73	89.2	110.8	7.56	12.85	Peak Found	Peak Found	Peak Found	Peak Found	Peak Found	High	1
FALSE	Medium	Master Protein	E7FB68	DNA polymerase [OS=Danio rerio]	0.016	1.587	1	1	3	1	1468	166.1	6.38	0	1	0	1.035	0.995255	2.14	96.5	103.5	3.88	5.31	Peak Found	High	High	Peak Found	High	Peak Found	1
FALSE	Medium	Master Protein	U3JA69	SEC31 homolog B, COPII coat complex component [OS=Danio rerio]	0.016	1.581	1	1	1	1	1171	126.6	6.58	0	1	0	0.976	0.995255	1.49	100.5	99.5	7.26	3.73	Peak Found	Peak Found	Peak Found	Peak Found	High	Peak Found	1
FALSE	Medium	Master Protein	F8W2K7	RAS p21 protein activator (GTPase-activating protein) 1a [OS=Danio rerio]	0.016	1.579	17	1	4	1	103	11.7	9.51	0	1	0	0.861	0.986291	0.41	108.4	91.6	13.36	1.14	High	High	Peak Found	High	High	Peak Found	1
TRUE	Medium	Master Protein	E7F263	Cingulin a [OS=Danio rerio]	0.018	1.568	2	1	2	1	1182	135.8	5.54	0	1	0	1.917	3.93693e-05	31.26	68.6	131.4	19.02	7.07	Peak Found	High	High	Peak Found	Peak Found	Peak Found	1
FALSE	Medium	Master Protein	A0A0G2KF00	SLIT and NTRK like family member 5 [OS=Danio rerio]	0.019	1.558	1	1	6	1	867	98.1	6.76	0	1	0	0.868	0.986291	11.46	106.7	93.3	8.99	5.93	High	High	High	High	High	High	1
FALSE	Medium	Master Protein	Q7ZV56	Cell division cycle 37 homolog (S. cerevisiae) [OS=Danio rerio]	0.019	1.555	5	1	1	1	367	43.4	5.22	0	1	0								High	Not Found	Not Found	Not Found	Not Found	Not Found	1
FALSE	Medium	Master Protein	B7ZDE2	Phospholipid-transporting ATPase [OS=Danio rerio]	0.019	1.543	2	1	2	1	1124	128.7	6.38	0	1	0	0.676	0.0803679	3.95	120	80	0.89	6.97	Peak Found	High	High	Peak Found	Peak Found	Peak Found	1
FALSE	Medium	Master Protein	F1Q9J7	PDZ domain-containing 7a [OS=Danio rerio]	0.019	1.525	1	1	2	1	950	105.1	9.64	1.62	1	0	0.891	0.992358	4.41	103.8	96.2	8.33	9.45	Peak Found	Peak Found	High	Peak Found	High	Peak Found	1
TRUE	Medium	Master Protein	A0A0R4IZ35	poly (ADP-ribose) polymerase family, member 6b [OS=Danio rerio]	0.019	1.518	6	1	11	1	200	22.6	5.3	0	1	0	0.662	0.0543523	5.25	120.3	79.7	4.88	7.71	High	High	High	High	High	High	1
FALSE	Medium	Master Protein	X1WH50	si:ch211-137a8.4 [OS=Danio rerio]	0.019	1.516	1	1	1	1	622	66.2	4.88	0	1	0	0.72	0.239614	2.96	116.8	83.2	13.45	3.89	Peak Found	Peak Found	High	Peak Found	Peak Found	Peak Found	1
FALSE	Medium	Master Protein	Q6P018	Testis-expressed 264a [OS=Danio rerio]	0.019	1.516	6	1	1	1	321	35.7	4.31	0	1	0	1.176	0.910562	31.33	93.1	106.9	23.1	1.88	Peak Found	Peak Found	Peak Found	High	Peak Found	Peak Found	1
FALSE	Medium	Master Protein	Q803J6	Sdcbp protein [OS=Danio rerio]	0.019	1.513	6	1	1	1	299	32.4	8.69	0	1	0	1.248	0.653108	27.37	89.8	110.2	12.43	17.19	Peak Found	Peak Found	Peak Found	Peak Found	Peak Found	High	1
FALSE	Medium	Master Protein	Q90X41	novel protein similar to human splicing factor 3a, subunit 1, 120kD (SF3A1) [OS=Danio rerio]	0.019	1.507	3	1	1	1	780	87.9	5.48	0	1	0	0.866	0.986291	1.71	106.4	93.6	16.01	22.01	High	Peak Found	Peak Found	Peak Found	Peak Found	Peak Found	1
FALSE	Medium	Master Protein	A0A0R4IFS7	Si:ch211-8c17.2 [OS=Danio rerio]	0.019	1.506	6	1	3	1	285	31.6	6.01	0	1	0	0.816	0.833516	8.88	110.1	89.9	5.23	6.96	Peak Found	Peak Found	Peak Found	High	High	High	1
TRUE	Medium	Master Protein	A0A0R4IF13	Dystrophin [OS=Danio rerio]	0.019	1.504	3	1	1	1	542	61.8	5.59	0	1	0	0.01	4.12409e-16	0	200				High	Not Found	Not Found	Not Found	Not Found	Not Found	1
FALSE	Medium	Master Protein	A4FVH6	Pus7 protein [OS=Danio rerio]	0.019	1.5	5	1	2	1	395	45	9.51	0	1	0	1.19	0.878022	95.2	109.4	90.6	44.92	19.14	High	High	Peak Found	Peak Found	Peak Found	Peak Found	1
FALSE	Medium	Master Protein	A0A0R4INU1	RNA-binding motif protein 12 [OS=Danio rerio]	0.019	1.5	1	1	1	1	876	94	8.9	0	1	0	0.745	0.377061	17.12	114.6	85.4	20.39	7.26	Peak Found	High	Peak Found	Peak Found	Peak Found	Peak Found	1
TRUE	Medium	Master Protein	Q7T314	Translocase of outer mitochondrial membrane 40 homolog (yeast) [OS=Danio rerio]	0.019	1.499	5	1	1	1	344	36.2	7.28	0	1	0	0.582	0.00222854	0	126.4	73.6			High	Not Found	Not Found	Peak Found	Not Found	Not Found	1
FALSE	Medium	Master Protein	Q4KPD0	Calcium channel beta1a subunit [OS=Danio rerio]	0.019	1.496	3	1	1	1	520	57.4	6.61	0	1	0	0.907	0.995255	11.59	106.6	93.4	8.58	9.8	High	Peak Found	Peak Found	Peak Found	Peak Found	Peak Found	1
FALSE	Medium	Master Protein	A1L226	Zgc:158605 [OS=Danio rerio]	0.019	1.496	3	1	1	1	488	54.5	6.89	0	1	0	1.017	0.995255	0	99.2	100.8			Peak Found	Not Found	Not Found	High	Not Found	Not Found	1
FALSE	Medium	Master Protein	A4IGB8	Cyfip1 protein [OS=Danio rerio]	0.019	1.492	3	1	2	1	509	59.2	7.4	0	1	0	0.892	0.992358	4.47	102.9	97.1	13.29	18.63	Not Found	Peak Found	High	Peak Found	High	Peak Found	1
FALSE	Medium	Master Protein	A4VAK3	small nuclear ribonucleoprotein D1 [OS=Danio rerio]	0.019	1.488	24	1	1	1	85	9.5	11.84	0	1	0	0.771	0.539324	6.63	120.4	79.6	24.2	24.82	High	Peak Found	Peak Found	Peak Found	Peak Found	Peak Found	1
FALSE	Medium	Master Protein	Q5U3E8	coatomer subunit epsilon [OS=Danio rerio]	0.019	1.474	3	1	1	1	300	34	5.45	0	1	0	0.967	0.995255	1.17	101.6	98.4	8.47	1.38	Peak Found	Peak Found	Peak Found	Peak Found	Peak Found	High	1
FALSE	Medium	Master Protein	Q1LUQ0	jumonji domain containing 2B [OS=Danio rerio]	0.019	1.47	1	1	2	1	1134	127.4	6.37	0	1	0	0.989	0.999071	29.94	98.7	101.3	25.55	6.64	Peak Found	Peak Found	Peak Found	High	Peak Found	High	1
FALSE	Medium	Master Protein	A9XP97	Sodium/hydrogen exchanger [OS=Danio rerio]	0.019	1.469	2	1	2	1	851	94.3	6.47	0	1	0	0.744	0.371235	11.28	114.7	85.3	7.91	12.71	High	Peak Found	High	Peak Found	Peak Found	Peak Found	1
TRUE	Medium	Master Protein	A0A0R4IQV2	dynactin subunit 2 [OS=Danio rerio]	0.019	1.462	4	1	2	1	403	44.3	5.07	0	1	0	1.61	0.00827775	11.01	76.6	123.4	3.56	7.78	High	Peak Found	High	Peak Found	Peak Found	Peak Found	1
FALSE	Medium	Master Protein	A0A0R4IIX0	si:zfos-588f8.1 [OS=Danio rerio]	0.019	1.462	1	1	8	1	2163	247.2	8.66	4.49	1	0	1.229	0.728133	15.57	86.8	113.2	10.18	8.32	High	High	High	High	High	Not Found	1
FALSE	Medium	Master Protein	Q7T2A5	eukaryotic translation initiation factor 3 subunit L [OS=Danio rerio]	0.019	1.462	3	1	1	1	576	68	6.46	0	1	0	1.115	0.992358	3.33	95.3	104.7	2.87	4.28	Peak Found	Peak Found	High	Peak Found	Peak Found	Peak Found	1
FALSE	Medium	Master Protein	Q1LWD2	novel protein [OS=Danio rerio]	0.019	1.459	3	1	1	1	536	59.5	5.49	0	1	0								Not Found	Not Found	Not Found	High	Not Found	Not Found	1
FALSE	Medium	Master Protein	F1RCT7	Kinesin family member 16Bb [OS=Danio rerio]	0.019	1.456	2	1	1	1	1309	144	6.74	0	1	0								High	Not Found	Not Found	Not Found	Not Found	Not Found	1
FALSE	Medium	Master Protein	F1QVE4	Eukaryotic translation elongation factor 1 epsilon 1 [OS=Danio rerio]	0.019	1.455	5	1	2	1	173	19.9	8.79	0	1	0	0.772	0.546773	3.95	113.3	86.7	3.17	3.08	High	Peak Found	Peak Found	Peak Found	Peak Found	High	1
FALSE	Medium	Master Protein	B8JM01	si:ch73-92e7.4 [OS=Danio rerio]	0.019	1.449	7	1	1	1	215	24.8	7.87	0	1	0	0.684	0.101015	7.21	118.3	81.7	9.43	16.32	Peak Found	Peak Found	Peak Found	Peak Found	High	Peak Found	1
FALSE	Medium	Master Protein	Q6DH55	Guanine nucleotide binding protein (G protein), beta polypeptide 3, like [OS=Danio rerio]	0.02	1.431	5	1	2	1	340	37	6	0	1	0								Peak Found	Peak Found	Peak Found	High	Peak Found	Peak Found	1
TRUE	Medium	Master Protein	H0WET2	ribonuclease [OS=Danio rerio]	0.02	1.418	25	1	1	1	71	7.7	4.56	0	1	0	0.621	0.0129162	4.49	124.3	75.7	1.41	9.1	Peak Found	Peak Found	High	Peak Found	Peak Found	Peak Found	1
TRUE	Medium	Master Protein	F6P9N2	nuclear transcription factor Y, beta b [OS=Danio rerio]	0.02	1.417	11	1	1	1	226	25	4.7	0	1	0	100	4.12409e-16	0	112	88		26.29	High	Not Found	Not Found	Peak Found	Peak Found	Peak Found	1
FALSE	Medium	Master Protein	F1QT05	Zgc:113411 [OS=Danio rerio]	0.02	1.416	5	1	1	1	408	46.5	8.54	0	1	0	0.704	0.169446	5.8	117.4	82.6	6.59	4.12	Peak Found	High	Peak Found	Peak Found	Peak Found	Peak Found	1
FALSE	Medium	Master Protein	Q5RIS7	Si:ch211-196f5.2 [OS=Danio rerio]	0.02	1.416	7	1	1	1	203	23.1	6.24	0	1	0	0.899	0.992974	15.03	97.3	102.7	18.9	13.54	Peak Found	High	Peak Found	Peak Found	Peak Found	Peak Found	1
FALSE	Medium	Master Protein	Q8UWM1	hexosyltransferase [OS=Danio rerio]	0.021	1.403	8	1	1	1	390	45.5	8.62	0	1	0	1.024	0.995255	1.21	98.8	101.2	2.04	6.87	High	Peak Found	Peak Found	Peak Found	Peak Found	Peak Found	1
FALSE	Medium	Master Protein	A0A0H2UKM7	DENN/MADD domain-containing 1B [OS=Danio rerio]	0.021	1.398	5	1	1	1	276	30.4	5.24	0	1	0	0.683	0.0984847	0.49	116.8	83.2	11.26	8.54	Peak Found	Peak Found	High	Peak Found	Peak Found	Peak Found	1	Acetyl [N-Term]
FALSE	Medium	Master Protein	A2BHK7	si:dkey-58f10.13 [OS=Danio rerio]	0.021	1.391	8	1	1	1	232	26.3	8.31	0	1	0								Not Found	Not Found	Not Found	Not Found	Not Found	High	1
FALSE	Medium	Master Protein	B0JYH7	Nectin 1a [OS=Danio rerio]	0.021	1.386	2	1	2	1	475	52.7	5.01	0	1	0	1.139	0.986291	10.56	95.4	104.6	18.42	7.87	Peak Found	Peak Found	Peak Found	Peak Found	High	High	1
FALSE	Medium	Master Protein	Q8AYH1	17-beta-hydroxysteroid dehydrogenase type 4 [OS=Danio rerio]	0.021	1.386	2	1	1	1	725	78.6	7.55	0	1	0	0.931	0.995255	4.21	103.6	96.4	3.8	5.76	Peak Found	Peak Found	Peak Found	Peak Found	Peak Found	High	1
FALSE	Medium	Master Protein	B7ZVV3	Si:ch211-173p18.1 protein [OS=Danio rerio]	0.021	1.384	1	1	2	1	1329	147.5	6.6	0	1	0	0.796	0.710437	0.82	111.2	88.8	4.51	2.34	Peak Found	Peak Found	High	Peak Found	High	Peak Found	1
FALSE	Medium	Master Protein	B1H1H0	Si:ch211-153j24.6 protein [OS=Danio rerio]	0.022	1.37	4	1	1	1	530	60.1	6.05	0	1	0	1.001	0.995255	45.51	97.2	102.8	9.47	25.42	Peak Found	High	Peak Found	Peak Found	Peak Found	Peak Found	1
FALSE	Medium	Master Protein	A0A0R4IJ53	zgc:162928 [OS=Danio rerio]	0.022	1.366	1	1	6	1	617	68.6	6.74	1.61	1	0	1.311	0.401702	0.65	86.5	113.5	1.57	1.57	High	High	High	High	High	High	1
FALSE	Medium	Master Protein	E7FFR7	ELM2 and Myb/SANT-like domain-containing 1b [OS=Danio rerio]	0.022	1.364	1	1	5	1	1095	120.9	8.98	6.72	1	0	1.081	0.995255	0.32	96	104	3.92	4.56	High	High	High	High	High	Peak Found	1
FALSE	Medium	Master Protein	F1R9I7	Uncharacterized protein [OS=Danio rerio]	0.022	1.362	20	1	3	1	64	7.1	4.89	0	1	0	0.88	0.992358	7.85	106.4	93.6	6.61	1.73	Peak Found	High	Peak Found	High	High	Peak Found	1
TRUE	Medium	Master Protein	Q1LWT1	si:dkeyp-92c9.3 [OS=Danio rerio]	0.022	1.355	1	1	3	1	998	114.2	8.47	0	1	0	3.494	4.12409e-16	11.4	44.5	155.5	12.46	3.41	Peak Found	Peak Found	Peak Found	High	High	High	1
FALSE	Medium	Master Protein	B0S768	M-phase phosphoprotein 8 [OS=Danio rerio]	0.022	1.353	1	1	3	1	946	106.6	7.25	0	1	0	0.997	0.998013	30.82	102.8	97.2	25.5	7.84	High	Not Found	High	High	Peak Found	Peak Found	1
FALSE	Medium	Master Protein	B8A638	si:dkey-9i23.15 [OS=Danio rerio]	0.022	1.351	6	1	1	1	218	23.9	8.44	0	1	0	0.953	0.995255	0.1	100.1	99.9	12.25	5.44	Peak Found	Peak Found	Peak Found	Peak Found	High	Peak Found	1
FALSE	Medium	Master Protein	A2ATY1	Protein phosphatase, Mg2+/Mn2+-dependent, 1Db [OS=Danio rerio]	0.023	1.325	6	1	4	1	534	58.8	7.85	0	1	0	1.009	0.995255	0.42	84.3	115.7	46.62	44.66	High	High	Peak Found	High	High	Peak Found	1
FALSE	Medium	Master Protein	Q6PFN2	Acylpeptide hydrolase [OS=Danio rerio]	0.026	1.315	2	1	1	1	730	81.4	6.07	0	1	0	1.135	0.986291	0.11	94.5	105.5	3.22	1.44	Peak Found	High	Peak Found	Peak Found	Peak Found	Peak Found	1
FALSE	Medium	Master Protein	Q6NZR9	NudC domain containing 3 [OS=Danio rerio]	0.027	1.307	4	1	1	1	344	38.5	4.92	0	1	0	1.147	0.986291	9.27	94.8	105.2	6.24	4.28	Peak Found	High	Peak Found	Peak Found	Peak Found	Peak Found	1
FALSE	Medium	Master Protein	F1RAP2	Fanconi anemia, complementation group I [OS=Danio rerio]	0.027	1.307	2	1	2	1	949	105.6	6.15	0	1	0	1.263	0.585082	8.05	95.9	104.1	20.1	10.34	Peak Found	Peak Found	Peak Found	High	High	Peak Found	1
FALSE	Medium	Master Protein	E7FB04	Dpy-19-like 1, like (H. sapiens) [OS=Danio rerio]	0.027	1.3	4	1	1	1	730	82.8	8.87	0	1	0								Not Found	High	Not Found	Not Found	Not Found	Not Found	1
FALSE	Medium	Master Protein	Q6P0K3	Dab2 protein [OS=Danio rerio]	0.028	1.291	2	1	1	1	589	62	5.17	0	1	0	1.008	0.995255	13.7	101.1	98.9	11.14	10.39	High	Peak Found	Peak Found	Peak Found	Peak Found	Peak Found	1
TRUE	Medium	Master Protein	Q4V967	DNA-directed RNA polymerase subunit beta [OS=Danio rerio]	0.028	1.286	2	1	8	1	1132	127.6	8	0	1	0	100	4.12409e-16	0	135	65		40.81	High	Not Found	High	Not Found	High	High	1
FALSE	Medium	Master Protein	A0A0G2KDJ5	si:ch211-43f4.1 [OS=Danio rerio]	0.029	1.281	3	1	1	1	749	82	4.4	0	1	0	0.911	0.995255	0	104.6	95.4			Not Found	Not Found	Peak Found	Not Found	Not Found	High	1
FALSE	Medium	Master Protein	E9QBC3	centrosomal protein 85 [OS=Danio rerio]	0.029	1.28	1	1	4	1	763	86.4	5.52	0	1	0	1.159	0.968225	1.24	95.7	104.3	7.1	5.38	Peak Found	High	Peak Found	High	Peak Found	High	1
FALSE	Medium	Master Protein	X1WCV8	collagen, type IV, alpha 3 [OS=Danio rerio]	0.03	1.256	1	1	2	1	1684	166.5	8.4	0	1	0	0.93	0.995255	0.68	103.1	96.9	2.78	14.27	Peak Found	High	High	Peak Found	Peak Found	Peak Found	1
TRUE	Medium	Master Protein	B0JZP4	LOC564840 protein [OS=Danio rerio]	0.03	1.254	11	1	1	1	305	32.9	6.2	0	1	0	1.806	0.000307765	124.5	102.8	97.2	78.04	29.64	Peak Found	Not Found	Peak Found	Peak Found	High	Peak Found	1
FALSE	Medium	Master Protein	Q1RLP0	Zgc:136978 [OS=Danio rerio]	0.03	1.245	3	1	2	1	531	60.1	7.85	0	1	0	0.942	0.995255	9.03	102.6	97.4	6.15	10.23	High	Peak Found	Peak Found	High	Peak Found	Peak Found	1
FALSE	Medium	Master Protein	B0QZM8	novel protein similar to vertebrate gliacolin (C1Q) [OS=Danio rerio]	0.03	1.243	8	1	1	1	118	13.3	5.03	0	1	0								Peak Found	High	Peak Found	Peak Found	Peak Found	Peak Found	1
TRUE	Medium	Master Protein	Q4V9N9	Eukaryotic translation initiation factor 1A, X-linked, b [OS=Danio rerio]	0.031	1.24	7	1	1	1	144	16.5	5.24	0	1	0	100	4.12409e-16	0	95.4	104.6		5.6	Not Found	Peak Found	Not Found	Peak Found	Peak Found	High	1
TRUE	Medium	Master Protein	X1WH28	Si:ch211-265g22.4 [OS=Danio rerio]	0.031	1.226	22	1	1	1	99	11.9	10.15	0	1	0	100	4.12409e-16	0	73.7	126.3		8.15	Peak Found	Not Found	Not Found	Not Found	Peak Found	High	1
FALSE	Medium	Master Protein	X1WHN7	Cell division cycle 73, Paf1/RNA polymerase II complex component, homolog (S. cerevisiae) [OS=Danio rerio]	0.031	1.226	2	1	2	1	530	60.7	9.73	0	1	0	1.067	0.995255	1.95	97.1	102.9	5.3	5.08	High	Peak Found	Peak Found	High	Peak Found	Peak Found	1
FALSE	Medium	Master Protein	Q7ZWD5	Cell division cycle 27 [OS=Danio rerio]	0.031	1.226	4	1	2	1	790	87.8	7.28	0	1	0								Peak Found	Peak Found	High	High	Peak Found	Peak Found	1
TRUE	Medium	Master Protein	Q567Y5	SAR1 gene homolog A (S. cerevisiae) [OS=Danio rerio]	0.031	1.223	12	1	1	1	198	22.3	7.53	0	1	0	100	4.12409e-16	0	87	113		39.9	Not Found	Peak Found	Not Found	High	Peak Found	Peak Found	1
FALSE	Medium	Master Protein	Q7ZVH4	1700012G19-like protein [OS=Danio rerio]	0.031	1.223	6	1	1	1	306	33.3	5.4	0	1	0	0.848	0.969456	9.24	108.2	91.8	9.89	6.8	Peak Found	Peak Found	Peak Found	Peak Found	High	Peak Found	1
FALSE	Medium	Master Protein	Q6NUX4	Leukotriene A(4) hydrolase [OS=Danio rerio]	0.032	1.222	3	1	1	1	611	69.1	6.62	0	1	0	0.895	0.992358	56.35	105.5	94.5	65.25	10.7	High	Peak Found	Peak Found	Peak Found	Peak Found	Peak Found	1
FALSE	Medium	Master Protein	E9QG10	Ribosomal protein S6 kinase [OS=Danio rerio]	0.032	1.219	4	1	1	1	506	56.8	6.55	0	1	0	1.481	0.0570268	7.76	80.6	119.4	14.9	8.69	Peak Found	High	Peak Found	Peak Found	Peak Found	Peak Found	1
FALSE	Medium	Master Protein	F1Q760	si:ch211-255g12.8 [OS=Danio rerio]	0.032	1.216	1	1	1	1	984	111.7	6.05	0	1	0	1.18	0.904402	10.35	91.7	108.3	3.69	6.97	Peak Found	Peak Found	Peak Found	Peak Found	High	Peak Found	1
FALSE	Medium	Master Protein	B8JHW1	Legumain [OS=Danio rerio]	0.032	1.211	7	1	2	1	253	27.9	5.19	0	1	0	1.031	0.995255	17.4	98.1	101.9	0.68	17.03	Peak Found	Peak Found	Peak Found	Peak Found	High	High	1
FALSE	Medium	Master Protein	A0A140LGB3	si:cabz01059983.1 [OS=Danio rerio]	0.034	1.194	3	1	1	1	706	79.2	5.96	0	1	0								Peak Found	Peak Found	Peak Found	High	Peak Found	Peak Found	1
FALSE	Medium	Master Protein	F1QM39	uveal autoantigen with coiled-coil domains and ankyrin repeats b [OS=Danio rerio]	0.034	1.194	1	1	2	1	1371	156.5	5.33	0	1	0	1.08	0.995255	0.26	96.1	103.9	3.7	9.99	Peak Found	Peak Found	Peak Found	High	High	Peak Found	1
FALSE	Medium	Master Protein	E9QIX5	Guanine nucleotide-binding protein (G protein), alpha 14a [OS=Danio rerio]	0.034	1.191	5	1	1	1	354	41	5.94	0	1	0	1.028	0.995255	13.97	97.2	102.8	9.07	3.2	Peak Found	Peak Found	Peak Found	High	Peak Found	Peak Found	1
FALSE	Medium	Master Protein	A8KB85	LOC572231 protein [OS=Danio rerio]	0.034	1.19	9	1	3	1	136	15.4	4.49	3.29	1	0	0.776	0.571368	18.63	112.6	87.4	18.54	16.97	High	High	Peak Found	High	Peak Found	Peak Found	1
FALSE	Medium	Master Protein	E7F8A5	solute carrier family 5 (sodium/myo-inositol cotransporter), member 3b [OS=Danio rerio]	0.034	1.185	2	1	1	1	709	78.2	6.93	0	1	0								Peak Found	High	Peak Found	Peak Found	Peak Found	Peak Found	1
FALSE	Medium	Master Protein	F1R9P3	tetratricopeptide repeat protein 38 [OS=Danio rerio]	0.035	1.18	2	1	1	1	457	51.7	6.06	0	1	0	1.065	0.995255	2.18	98	102	15.4	3.78	Peak Found	Peak Found	Peak Found	High	Peak Found	Peak Found	1
FALSE	Medium	Master Protein	Q6P006	chitinase, acidic.2 [OS=Danio rerio]	0.035	1.179	2	1	1	1	470	52.5	6.07	0	1	0	0.712	0.200504	2.6	116.8	83.2	17.46	25.33	Peak Found	Peak Found	Peak Found	High	Peak Found	Peak Found	1
FALSE	Medium	Master Protein	A5WVN8	si:dkey-238o13.4 [OS=Danio rerio]	0.035	1.178	9	1	1	1	243	25.9	6.92	0	1	0								Not Found	High	Not Found	Not Found	Not Found	Not Found	1
FALSE	Medium	Master Protein	F1R6Q4	ADAM metallopeptidase with thrombospondin type 1 motif, 9 [OS=Danio rerio]	0.035	1.173	1	1	4	1	1461	163.2	6.96	0	1	0								Peak Found	High	Peak Found	High	High	High	1
FALSE	Medium	Master Protein	Q5GH37	XK-related protein [OS=Danio rerio]	0.035	1.17	6	1	1	1	417	48.1	7.14	0	1	0	0.667	0.0624699	8.7	120	80	11.78	41.2	Peak Found	Peak Found	Peak Found	Peak Found	Peak Found	High	1
